# Supplementary material for: Paralogs in the PKA Regulon Traveled Different Evolutionary Routes to Divergent Expression in Budding Yeast
Source: Front Fungal Biol. 2021 Apr 27;2:642336. doi: 10.3389/ffunb.2021.642336 (PMC10512328; doi:10.3389/ffunb.2021.642336)
Supplement: Supplementary file 3 [file Data_Sheet_3.zip]

Archive with 8 entries (8 files):
- S1_go_enrichment.xlsx
- S2_ohnolog_enrichment.xlsx
- S3_DEpka_descriptions_GOterms.xlsx
- S4_DEpka_go_enrichment.xlsx
- S5_ohnologs.xlsx
- S6_strains.xlsx
- S7_plasmids.xlsx
- S8_example_syntenic_orthologs.xlsx
