# Supplementary material for: Paralogs in the PKA Regulon Traveled Different Evolutionary Routes to Divergent Expression in Budding Yeast
Source: Front Fungal Biol. 2021 Apr 27;2:642336. doi: 10.3389/ffunb.2021.642336 (PMC10512328; doi:10.3389/ffunb.2021.642336)
Supplement: Supplementary file 3 [file Data_Sheet_3.zip › S1_go_enrichment.xlsx]

## Sheet: S1_go_enrichment
Table S1
	Go Terms	N subset genes with goterm	P-value	pct with go term in subset	pct with go term in background	pct of all genes with go term from subset	Example Genes
Scer only activated (387 genes)	generation of precursor metabolites and energy	35	9.34831e-10	0.0904393	0.0249694	0.244755	Cellular Respiration genes + TDH1, NDE2, GLG1/2	Activated under PKA Inhibition
	cellular respiration	20	1.36168e-06	0.0516796	0.0130959	0.266667	COX5B, CYC7, CIT1, SHH4
	response to oxidative stress	20	6.06732e-05	0.0516796	0.0176358	0.19802	NQM1, CTT1, HSP12, ZWF1
	biological process unkown	106	0.000260479	0.273902	0.196962	0.0939716	EGO4, SHH3, COX26, DSC3, YBR085C-A, YIL100C-A, YHR193C-A
	carbohydrate metabolic process	27	0.000469525	0.0697674	0.0330016	0.142857	NDE2, TPS2, TDH1, ENO1, CAT8, GAL10
	sporulation	20	0.000878821	0.0516796	0.0221757	0.15748	DON1,SPO1/20/74, RIM11
	cofactor metabolic process	24	0.00128789	0.0620155	0.0300332	0.139535	CIT1, TKL2, GPD1, GND2, NDE2, ZWF1
Klac only activated (221 genes)	biological process unkown	52	1.67955e-06	0.235294	0.118076	0.0917108	FMP23, YLR307C-A, YDR248C, YDL186W
	meiotic cell cycle*	22	0.003152	0.0995475	0.0512287	0.0894309	UME6, SPO2/11/16/22/71/73
Activated in Scer and Klac (171 genes)	biological process unkown	50	2.231e-09	0.290698	0.118076	0.0881834	YLR149C, FMP46, LEE1, UIP4, MHO1
	carbohydrate metabolic process	23	1.09324e-07	0.133721	0.0349854	0.136905	TSL1, SIP4, GPH1, SGA1, SIP4
	oligosaccharide metabolic process	5	0.000945642	0.0290698	0.00374844	0.277778	TPS1, TPS3, TSL1, PGM2, ATH1
Scer only repressed (251 genes)	cellular amino acid metabolic process	26	8.38079e-07	0.103586	0.0330016	0.137566	HIS4, ARG1/8, ARO7/10, GLN1	Repressed under PKA inhibition
	tRNA processing	15	0.00013239	0.059761	0.0183342	0.142857	TRM 3/10/732, DUS4, POP3, LHP1
	tRNA aminoacylation for protein translation	7	0.00161785	0.0278884	0.0061114	0.2	HTS1, VAS1, SES1, THS1, ILS1
	nucleobase-containing small molecule metabolic process	18	0.00193319	0.0717131	0.0321285	0.0978261	URA1/2/5, CYC1, HXK2, TKL1, GND1
	RNA modification	12	0.00208084	0.0478088	0.0171119	0.122449	TRM3/10/732, DUS4, BMT5
Klac only repressed (320 genes)	mitochondrial translation	75	6.25676e-42	0.234375	0.0254061	0.614754	Various MRP, MRPL, and MRPS genes
	mitochondrion organization	99	3.22851e-31	0.309375	0.0758017	0.271978	Overlap w/ mitochondrial translation, MTO1, TIM18/22/44, ATP23
Repressed in Scer and Klac (473 genes)**	rRNA processing	175	7.26163e-86	0.369979	0.048105	0.757576	Various RPS, RPL, UTP, NOP genes.
	cytoplasmic translation	138	8.06239e-72	0.291755	0.0324865	0.884615	Various RPS, RPL genes, TMA19/46
	ribosomal small subunit biogenesis	112	4.7762e-57	0.236786	0.0266556	0.875	Various RPS, UTP genes, NOP6/7/14/19
	ribosomal large subunit biogenesis	86	3.30576e-42	0.181818	0.0214494	0.834951	Various RPL genes, NOP2/4/7/12/15/16/53
	ribosome assembly	49	1.84165e-24	0.103594	0.0118701	0.859649	Various RPS, RPL, RRP genes,RPF1
* Does not meet the 5% FDR threshold.
** Only the top 5 GO-SLIM terms are listed. There were a total of 16 that met the 5% FDR threshold.
