# Supplementary material for: Paralogs in the PKA Regulon Traveled Different Evolutionary Routes to Divergent Expression in Budding Yeast
Source: Front Fungal Biol. 2021 Apr 27;2:642336. doi: 10.3389/ffunb.2021.642336 (PMC10512328; doi:10.3389/ffunb.2021.642336)
Supplement: Supplementary file 3 [file Data_Sheet_3.zip › S2_ohnolog_enrichment.xlsx]

## Sheet: S2_ohnolog_enrichment
Table S2
	N subset genes that are ohnologs	pct ohnologs in subset	pct ohnologs in background	pct of all ohnologs from subset	P-value Enrichment	Adjusted P-value Enrichment	Pass 5% FDR threshold Enrichment	P-value De-enrichment	Adjusted P-value De-enrichment	Pass 5% FDR threshold De-enrichment
Scer activated	173	0.309481	0.184739	0.163516	1.15735e-11	5.20808e-11	TRUE	1	1	FALSE	Activated under PKA Inhibition
Scer only activated	134	0.346253	0.184739	0.126654	3.14601e-13	2.83141e-12	TRUE	1	1	FALSE
Klac only activated	41	0.18552	0.208247	0.041	0.815158	0.999925	FALSE	0.234865	0.704594	FALSE
Activated in Scer and Klac	39	0.226744	0.208247	0.039	0.307192	0.460787	FALSE	0.755202	1	FALSE
Scer repressed	190	0.262431	0.184739	0.179584	8.80762e-07	2.64229e-06	TRUE	0.999999	1	FALSE	Repressed under PKA Inhibition
Scer only Repressed	53	0.211155	0.184739	0.0500945	0.165661	0.298191	FALSE	0.871201	1	FALSE
Klac only repressed	57	0.178125	0.208247	0.057	0.914972	0.999925	FALSE	0.110394	0.496775	FALSE
Repressed in Scer and Klac	137	0.289641	0.208247	0.137	4.26135e-05	9.58804e-05	TRUE	0.999973	1	FALSE
Scer no change	695	0.156391	0.184739	0.6569	0.999925	0.999925	FALSE	9.22815e-05	0.000830533	TRUE
