# Supplementary material for: Paralogs in the PKA Regulon Traveled Different Evolutionary Routes to Divergent Expression in Budding Yeast
Source: Front Fungal Biol. 2021 Apr 27;2:642336. doi: 10.3389/ffunb.2021.642336 (PMC10512328; doi:10.3389/ffunb.2021.642336)
Supplement: Supplementary file 3 [file Data_Sheet_3.zip › S3_DEpka_descriptions_GOterms.xlsx]

## Sheet: S3_DEpka_descriptions_GOterms
Ancestor	sc_genename_low	sc_genename_high	log2FoldChange_low	log2FoldChange_high	group_low	group_high	SGD_id_low	SC_common_name_low	name_full_low	description_low	GO_terms_P_low	GO_terms_F_low	GO_terms_C_low	SGD_id_high	SC_common_name_high	name_full_high	description_high	GO_terms_P_high	GO_terms_F_high	GO_terms_C_high
Anc_1.291	YKR013W	YJL079C	-2.58021	2.12447	strong_rep	strong_act	S000001721	PRY2	Pathogen Related in Yeast	Sterol binding protein involved in the export of acetylated sterols; role in sterol export is redundant with that of PRY1; redundant role with PRY1 and PRY3 in the export of free fatty acids; may be involved in detoxification of hydrophobic compounds; secreted glycoprotein and member of the CAP protein superfamily (cysteine-rich secretory proteins (CRISP), antigen 5, and pathogenesis related 1 pr…	['lipid transport']	['lipid binding']	['cytoplasm', 'endomembrane system', 'endoplasmic reticulum', 'extracellular region', 'vacuole']	S000003615	PRY1	Pathogen Related in Yeast	Lipid binding protein; binds to both free fatty acids with preference for saturated long-chain fatty acids and to sterols; contains two independent lipid-binding sites; involved in the export of free fatty acids and acetylated sterols; export functions are redundant with PRY2, and PRY3; important for survival of cells that accumulate free fatty acids; involved in detoxification of hydrophobic com…	['lipid transport']	['ion binding', 'lipid binding']	['cytoplasm', 'endomembrane system', 'endoplasmic reticulum', 'extracellular region', 'nucleus', 'vacuole']
Anc_1.391	YLR249W	YNL014W	-6.01485	3.01643	strong_rep	strong_act	S000004239	YEF3	Yeast Elongation Factor	Translation elongation factor 3; contains two ABC cassettes; binds and hydrolyzes ATP; interacts with mRNA independently of translation; YEF3 has a paralog, HEF3, that arose from the whole genome duplication	['translational elongation']	['ATPase activity', 'RNA binding', 'hydrolase activity', 'translation factor activity, RNA binding']	['cytoplasm', 'ribosome']	S000004959	HEF3	Homolog of EF-3	Translational elongation factor EF-3; member of the ABC superfamily; stimulates EF-1 alpha-dependent binding of aminoacyl-tRNA by the ribosome; normally expressed in zinc deficient cells; HEF3 has a paralog, YEF3, that arose from the whole genome duplication	['translational elongation']	['ATPase activity', 'RNA binding', 'hydrolase activity', 'translation factor activity, RNA binding']	['cytoplasm', 'ribosome']
Anc_1.422	YCR005C	YNR001C	-2.02757	2.52075	strong_rep	strong_act	S000000598	CIT2	CITrate synthase	Citrate synthase, peroxisomal isozyme involved in glyoxylate cycle; catalyzes condensation of acetyl coenzyme A and oxaloacetate to form citrate; expression is controlled by Rtg1p and Rtg2p transcription factors; SCF-Ucc1 regulates level of Cit2p to maintain citrate homeostasis; oxaloacetate-dependent positive feedback loop inhibits Cit2p ubiquitination; CIT2 has a paralog, CIT1, that arose from …	['carbohydrate metabolic process', 'cellular amino acid metabolic process', 'monocarboxylic acid metabolic process']	['transferase activity']	['cytoplasm', 'mitochondrion', 'peroxisome']	S000005284	CIT1	CITrate synthase	Mitochondrial citrate synthase; catalyzes condensation of acetyl coenzyme A and oxaloacetate to form citrate, which is the first and rate-limiting step of the TCA cycle; transcription subject to glucose repression; CIT1 has a paralog, CIT2, that arose from the whole genome duplication	['cellular amino acid metabolic process', 'cellular respiration', 'cofactor metabolic process', 'generation of precursor metabolites and energy']	['transferase activity']	['cytoplasm', 'mitochondrion']
Anc_1.482	YJR048W	YEL039C	-2.48407	5.4422	strong_rep	strong_act	S000003809	CYC1	CYtochrome C	Cytochrome c, isoform 1; also known as iso-1-cytochrome c; electron carrier of mitochondrial intermembrane space that transfers electrons from ubiquinone-cytochrome c oxidoreductase to cytochrome c oxidase during cellular respiration; CYC1 has a paralog, CYC7, that arose from the whole genome duplication; human homolog CYC1 can complement yeast null mutant; mutations in human CYC1 cause insulin-r…	['cellular respiration', 'generation of precursor metabolites and energy', 'nucleobase-containing small molecule metabolic process']	['other']	['cytoplasm', 'mitochondrial envelope', 'mitochondrion']	S000000765	CYC7	CYtochrome C	Cytochrome c isoform 2, expressed under hypoxic conditions; also known as iso-2-cytochrome c; electron carrier of the mitochondrial intermembrane space that transfers electrons from ubiquinone-cytochrome c oxidoreductase to cytochrome c oxidase during cellular respiration; protein abundance increases in response to DNA replication stress; CYC7 has a paralog, CYC1, that arose from the whole genome…	['cellular respiration', 'generation of precursor metabolites and energy', 'nucleobase-containing small molecule metabolic process']	['other']	['cytoplasm', 'mitochondrial envelope', 'mitochondrion']
Anc_2.418	YMR120C	YLR028C	-2.94376	2.04804	strong_rep	strong_act	S000004727	ADE17	ADEnine	Enzyme of 'de novo' purine biosynthesis; contains both 5-aminoimidazole-4-carboxamide ribonucleotide transformylase and inosine monophosphate cyclohydrolase activities; ADE17 has a paralog, ADE16, that arose from the whole genome duplication; ade16 ade17 mutants require adenine and histidine	['nucleobase-containing small molecule metabolic process']	['hydrolase activity', 'transferase activity']	['cytoplasm', 'membrane', 'plasma membrane']	S000004018	ADE16	ADEnine	Enzyme of 'de novo' purine biosynthesis; contains both 5-aminoimidazole-4-carboxamide ribonucleotide transformylase and inosine monophosphate cyclohydrolase activities; ADE16 has a paralog, ADE17, that arose from the whole genome duplication; ade16 ade17 mutants require adenine and histidine	['cellular respiration', 'generation of precursor metabolites and energy', 'meiotic cell cycle', 'nucleobase-containing small molecule metabolic process', 'sporulation']	['hydrolase activity', 'transferase activity']	['cytoplasm']
Anc_3.267	YBR056W-A	YDR034W-B	-3.28662	6.10105	strong_rep	strong_act	S000028736	MNC1	MaNganese Chelating protein 1	Putative membrane protein upregulated in toxic manganese levels; mRNA identified as translated by ribosome profiling data; partially overlaps dubious ORF YBR056C-B; YBR056W-A has a paralog, YDR034W-B, that arose from the whole genome duplication	['biological_process']	['molecular_function']	['cellular_component']	S000007234			Predicted tail-anchored plasma membrane protein; contains conserved CYSTM module; related proteins in other organisms may be involved in response to stress; N- and C-terminal fusion proteins localize to the cell periphery; YDR034W-B has a paralog, YBR056W-A, that arose from the whole genome duplication	['biological_process']	['molecular_function']	['other']
Anc_3.372	YPR074C	YBR117C	-3.84724	8.3186	strong_rep	strong_act	S000006278	TKL1	TransKetoLase	Transketolase; catalyzes conversion of xylulose-5-phosphate and ribose-5-phosphate to sedoheptulose-7-phosphate and glyceraldehyde-3-phosphate in the pentose phosphate pathway; needed for synthesis of aromatic amino acids; TKL1 has a paralog, TKL2, that arose from the whole genome duplication	['cofactor metabolic process', 'nucleobase-containing small molecule metabolic process']	['transferase activity']	['cytoplasm']	S000000321	TKL2	TransKetoLase	Transketolase; catalyzes conversion of xylulose-5-phosphate and ribose-5-phosphate to sedoheptulose-7-phosphate and glyceraldehyde-3-phosphate in the pentose phosphate pathway; needed for synthesis of aromatic amino acids; TKL2 has a paralog, TKL1, that arose from the whole genome duplication	['cofactor metabolic process', 'nucleobase-containing small molecule metabolic process']	['transferase activity']	['cytoplasm', 'nucleus']
Anc_4.285	YLR413W	YKL187C	-3.92253	3.56839	strong_rep	strong_act	S000004405	INA1	INdicator of Abscission	Protein of unknown function; not an essential gene; YLR413W has a paralog, FAT3, that arose from the whole genome duplication	['biological_process']	['molecular_function']	['cytoplasm', 'membrane', 'plasma membrane', 'vacuole']	S000001670	FAT3	FATty acid transporter 3	Protein required for fatty acid uptake; protein abundance increases in cortical patches in response to oleate exposure; the authentic, non-tagged protein is detected in a phosphorylated state in highly purified mitochondria in high-throughput studies; FAT3 has a paralog, YLR413W, that arose from the whole genome duplication	['ion transport', 'lipid transport']	['molecular_function']	['cytoplasm', 'membrane', 'mitochondrion']
Anc_5.55	YHR183W	YGR256W	-2.37951	7.80974	strong_rep	strong_act	S000001226	GND1	6-phosphoGlucoNateDehydrogenase	6-phosphogluconate dehydrogenase (decarboxylating); catalyzes an NADPH regenerating reaction in the pentose phosphate pathway; required for growth on D-glucono-delta-lactone and adaptation to oxidative stress; GND1 has a paralog, GND2, that arose from the whole genome duplication	['cofactor metabolic process', 'nucleobase-containing small molecule metabolic process', 'response to chemical', 'response to oxidative stress']	['oxidoreductase activity']	['cytoplasm', 'mitochondrion']	S000003488	GND2	6-phosphoGlucoNateDehydrogenase	6-phosphogluconate dehydrogenase (decarboxylating); catalyzes an NADPH regenerating reaction in the pentose phosphate pathway; required for growth on D-glucono-delta-lactone; GND2 has a paralog, GND1, that arose from the whole genome duplication	['cofactor metabolic process', 'nucleobase-containing small molecule metabolic process']	['oxidoreductase activity']	['cytoplasm', 'membrane', 'plasma membrane']
Anc_5.83	YHR162W	YGR243W	-2.09947	4.08243	strong_rep	strong_act	S000001205	MPC2	Mitochondrial Pyruvate Carrier	Highly conserved subunit of the mitochondrial pyruvate carrier (MPC); expressed during growth on fermentable carbon sources, and heterodimerizes with Mpc1p to form the fermentative isoform of MPC; MPC localizes to the mitochondrial inner membrane and mediates pyruvate uptake; MPC2 paralog, MPC3, heterodimerizes with Mpc1p to form the respiratory MPC isoform	['ion transport', 'transmembrane transport']	['transmembrane transporter activity']	['cytoplasm', 'membrane', 'mitochondrial envelope', 'mitochondrion']	S000003475	MPC3	Mitochondrial Pyruvate Carrier	Highly conserved subunit of the mitochondrial pyruvate carrier (MPC); expressed during growth on nonfermentable carbon sources, and heterodimerizes with Mpc1p to form the respiratory isoform of MPC; MPC localizes to the mitochondrial inner membrane and mediates pyruvate uptake; MPC3 paralog, MPC2, heterodimerizes with Mpc1p to form the fermentative MPC isoform; protein abundance increases in resp…	['ion transport', 'transmembrane transport']	['transmembrane transporter activity']	['cytoplasm', 'membrane', 'mitochondrial envelope', 'mitochondrion']
Anc_5.394	YHR092C	YDR342C	-2.67215	5.37549	strong_rep	strong_act	S000001134	HXT4	HeXose Transporter	High-affinity glucose transporter; member of the major facilitator superfamily, expression is induced by low levels of glucose and repressed by high levels of glucose; HXT4 has a paralog, HXT7, that arose from the whole genome duplication	['carbohydrate transport']	['transmembrane transporter activity']	['membrane', 'plasma membrane']	S000002750	HXT7	HeXose Transporter	High-affinity glucose transporter; member of the major facilitator superfamily, nearly identical to Hxt6p, expressed at high basal levels relative to other HXTs, expression repressed by high glucose levels; HXT7 has a paralog, HXT4, that arose from the whole genome duplication	['carbohydrate transport', 'transmembrane transport']	['transmembrane transporter activity']	['cytoplasm', 'membrane', 'mitochondrion', 'plasma membrane']
Anc_6.90	YLR293C	YOR185C	-3.32054	4.12431	strong_rep	strong_act	S000004284	GSP1	Genetic Suppressor of Prp20-1	Ran GTPase; GTP binding protein (mammalian Ranp homolog) involved in the maintenance of nuclear organization, RNA processing and transport; regulated by Srm1p, Rna1p, Yrb1p, Yrb2p, Yrp4p, Yrb30p, Cse1p and Kap95p; GSP1 has a paralog, GSP2, that arose from the whole genome duplication	['chromatin organization', 'nuclear transport', 'nucleus organization', 'rRNA processing']	['GTPase activity', 'hydrolase activity']	['cytoplasm', 'membrane', 'nucleus']	S000005711	GSP2	Genetic Suppressor of Prp20-1	GTP binding protein (mammalian Ranp homolog); involved in the maintenance of nuclear organization, RNA processing and transport; interacts with Kap121p, Kap123p and Pdr6p (karyophilin betas); not required for viability; protein abundance increases in response to DNA replication stress; GSP2 has a paralog, GSP1, that arose from the whole genome duplication	['nucleus organization']	['GTPase activity', 'hydrolase activity']	['membrane', 'nucleus']
Anc_7.1	YOR375C	YAL062W	-3.98302	3.31496	strong_rep	strong_act	S000005902	GDH1	Glutamate DeHydrogenase	NADP(+)-dependent glutamate dehydrogenase; synthesizes glutamate from ammonia and alpha-ketoglutarate; rate of alpha-ketoglutarate utilization differs from Gdh3p; expression regulated by nitrogen and carbon sources; GDH1 has a paralog, GDH3, that arose from the whole genome duplication	['cellular amino acid metabolic process']	['oxidoreductase activity']	['cytoplasm', 'nucleus']	S000000058	GDH3	Glutamate DeHydrogenase	NADP(+)-dependent glutamate dehydrogenase; synthesizes glutamate from ammonia and alpha-ketoglutarate; rate of alpha-ketoglutarate utilization differs from Gdh1p; expression regulated by nitrogen and carbon sources; GDH3 has a paralog, GDH1, that arose from the whole genome duplication	['cellular amino acid metabolic process']	['oxidoreductase activity']	['cytoplasm', 'mitochondrion', 'nucleus']
Anc_8.827	YML106W	YMR271C	-2.41617	4.72807	strong_rep	strong_act	S000004574	URA5	URAcil requiring	Major orotate phosphoribosyltransferase (OPRTase) isozyme; catalyzes the fifth enzymatic step in de novo biosynthesis of pyrimidines, converting orotate into orotidine-5'-phosphate; URA5 has a paralog, URA10, that arose from the whole genome duplication	['nucleobase-containing small molecule metabolic process']	['transferase activity', 'transferase activity, transferring glycosyl groups']	['cytoplasm', 'nucleus']	S000004884	URA10	URAcil requiring	Minor orotate phosphoribosyltransferase (OPRTase) isozyme; catalyzes the fifth enzymatic step in the de novo biosynthesis of pyrimidines, converting orotate into orotidine-5'-phosphate; URA10 has a paralog, URA5, that arose from the whole genome duplication	['nucleobase-containing small molecule metabolic process']	['transferase activity', 'transferase activity, transferring glycosyl groups']	['cytoplasm']
Anc_1.38	YDR513W	YCL035C	2.93142	3.02658	no_change	strong_act	S000002921	GRX2	GlutaRedoXin	Cytoplasmic glutaredoxin; thioltransferase, glutathione-dependent disulfide oxidoreductase involved in maintaining redox state of target proteins, also exhibits glutathione peroxidase activity, expression induced in response to stress; GRX2 has two in-frame start codons resulting in a shorter isoform that is retained in the cytosol and a longer form translocated to the mitochondrial matrix; GRX2 …	['response to chemical', 'response to oxidative stress']	['oxidoreductase activity', 'transferase activity']	['cytoplasm', 'mitochondrion', 'nucleus']	S000000540	GRX1	GlutaRedoXin	Glutathione-dependent disulfide oxidoreductase; hydroperoxide and superoxide-radical responsive, heat-stable, with active site cysteine pair; protects cells from oxidative damage; GRX1 has a paralog, GRX2, that arose from the whole genome duplication; protein abundance increases in response to DNA replication stress	['response to chemical', 'response to oxidative stress']	['oxidoreductase activity', 'transferase activity']	['cytoplasm', 'nucleus']
Anc_1.83	YEL063C	YNL270C	-1.48605	2.37831	no_change	strong_act	S000000789	CAN1	CANavanine resistance	Plasma membrane arginine permease; requires phosphatidyl ethanolamine (PE) for localization, exclusively associated with lipid rafts; mutation confers canavanine resistance; CAN1 has a paralog, ALP1, that arose from the whole genome duplication	['amino acid transport', 'ion transport', 'transmembrane transport']	['transmembrane transporter activity']	['cytoplasm', 'endomembrane system', 'endoplasmic reticulum', 'membrane', 'mitochondrion', 'plasma membrane']	S000005214	ALP1		Arginine transporter; expression is normally very low and it is unclear what conditions would induce significant expression; ALP1 has a paralog, CAN1, that arose from the whole genome duplication	['amino acid transport', 'ion transport']	['transmembrane transporter activity']	['cytoplasm', 'endomembrane system', 'endoplasmic reticulum', 'membrane', 'plasma membrane']
Anc_1.182	YKL166C	YJL164C	0.191319	3.14307	no_change	strong_act	S000001649	TPK3	Takashi's Protein Kinase	cAMP-dependent protein kinase catalytic subunit; promotes vegetative growth in response to nutrients via the Ras-cAMP signaling pathway; partially redundant with Tpk1p and Tpk2p; localizes to P-bodies during stationary phase; TPK3 has a paralog, TPK1, that arose from the whole genome duplication	['mitochondrion organization', 'protein phosphorylation', 'signaling']	['kinase activity', 'transferase activity']	['cytoplasm', 'nucleus']	S000003700	TPK1	Takashi's Protein Kinase	cAMP-dependent protein kinase catalytic subunit; promotes vegetative growth in response to nutrients via the Ras-cAMP signaling pathway; inhibited by regulatory subunit Bcy1p in the absence of cAMP; phosphorylates and inhibits Whi3p to promote G1/S phase passage; partially redundant with Tpk2p and Tpk3p; phosphorylates pre-Tom40p, which impairs its import into mitochondria under non-respiratory c…	['protein phosphorylation', 'signaling']	['kinase activity', 'transferase activity']	['chromosome', 'cytoplasm', 'nucleus']
Anc_1.188	YJL159W	YKL163W	0.748909	6.41552	no_change	strong_act	S000003695	HSP150	Heat Shock Protein	O-mannosylated heat shock protein; secreted and covalently attached to the cell wall via beta-1,3-glucan and disulfide bridges; required for cell wall stability; induced by heat shock, oxidative stress, and nitrogen limitation; HSP150 has a paralog, PIR3, that arose from the whole genome duplication	['cell wall organization or biogenesis']	['ATPase activity', 'hydrolase activity', 'structural molecule activity']	['cell wall', 'cytoplasm', 'extracellular region']	S000001646	PIR3	Protein containing Internal Repeats	O-glycosylated covalently-bound cell wall protein; required for cell wall stability; expression is cell cycle regulated, peaking in M/G1 and also subject to regulation by the cell integrity pathway; coding sequence contains length polymorphisms in different strains; PIR3 has a paralog, HSP150, that arose from the whole genome duplication	['cell wall organization or biogenesis']	['structural molecule activity']	['cell wall']
Anc_1.250	YJL110C	YKR034W	-1.13758	2.89766	weak_rep	strong_act	S000003646	GZF3	Gata Zinc Finger protein	GATA zinc finger protein; negatively regulates nitrogen catabolic gene expression by competing with Gat1p for GATA site binding; function requires a repressive carbon source; dimerizes with Dal80p and binds to Tor1p; GZF3 has a paralog, DAL80, that arose from the whole genome duplication	['response to chemical', 'transcription from RNA polymerase II promoter']	['DNA binding', 'nucleic acid binding transcription factor activity']	['nucleus']	S000001742	DAL80	Degradation of Allantoin	Negative regulator of genes in multiple nitrogen degradation pathways; expression is regulated by nitrogen levels and by Gln3p; member of the GATA-binding family, forms homodimers and heterodimers with Gzf3p; DAL80 has a paralog, GZF3, that arose from the whole genome duplication	['response to chemical', 'transcription from RNA polymerase II promoter']	['DNA binding', 'nucleic acid binding transcription factor activity']	['nucleus']
Anc_1.356	YFR024C-A	YHR016C	1.00343	3.62259	no_change	strong_act	S000002968	LSB3	Las Seventeen Binding protein	Protein containing a C-terminal SH3 domain; binds Las17p, which is a homolog of human Wiskott-Aldrich Syndrome protein involved in actin patch assembly and actin polymerization; protein abundance increases in response to DNA replication stress; LSB3 has a paralog, YSC84, that arose from the whole genome duplication	['other']	['molecular_function']	['cellular bud', 'cytoplasm', 'mitochondrion', 'site of polarized growth']	S000001058	YSC84		Actin-binding protein; involved in bundling of actin filaments and endocytosis of actin cortical patches; activity stimulated by Las17p; contains SH3 domain similar to Rvs167p; YSC84 has a paralog, LSB3, that arose from the whole genome duplication	['cytoskeleton organization', 'endocytosis']	['cytoskeletal protein binding']	['cell cortex', 'cytoplasm', 'cytoskeleton']
Anc_1.363	YOL024W	YFR017C	2.14261	6.30447	no_change	strong_act	S000005384			Putative protein of unknown function; predicted to have thiol-disulfide oxidoreductase active site; YOL024W has a paralog, IGD1, that arose from the whole genome duplication	['biological_process']	['molecular_function']	['cellular_component']	S000001913	IGD1	Inhibitor of Glycogen Debranching	Cytoplasmic protein that inhibits Gdb1p glycogen debranching activity; required for normal intracellular accumulation of glycogen; phosphorylated in vivo; expression increases during wine fermentation; protein abundance increases in response to DNA replication stress; IGD1 has a paralog, YOL024W, that arose from the whole genome duplication	['carbohydrate metabolic process', 'generation of precursor metabolites and energy']	['enzyme regulator activity']	['cytoplasm']
Anc_1.374	YOL016C	YFR014C	-0.0552265	3.09302	no_change	strong_act	S000005376	CMK2	CalModulin dependent protein Kinase	Calmodulin-dependent protein kinase; negative feedback controller of calcium/calcineurin signalling pathway, also has additional Crz1-independent role in promoting calcium tolerance; amino acid sequence similar to mammalian Cam Kinase II; CMK2 has a paralog, CMK1, that arose from the whole genome duplication	['protein phosphorylation', 'signaling']	['kinase activity', 'transferase activity']	['cytoplasm']	S000001910	CMK1	CalModulin dependent protein Kinase	Calmodulin-dependent protein kinase; may play a role in stress response, many Ca++/calmodulin dependent phosphorylation substrates demonstrated in vitro, amino acid sequence similar to mammalian Cam Kinase II; CMK1 has a paralog, CMK2, that arose from the whole genome duplication	['protein phosphorylation', 'signaling']	['kinase activity', 'transferase activity']	['cytoplasm']
Anc_1.396	YNL009W	YLR174W	0.41184	2.24914	no_change	strong_act	S000004954	IDP3	Isocitrate Dehydrogenase, NADP-dependent	Peroxisomal NADP-dependent isocitrate dehydrogenase; catalyzes oxidation of isocitrate to alpha-ketoglutarate with the formation of NADP(H+), required for growth on unsaturated fatty acids; IDP3 has a paralog, IDP2, that arose from the whole genome duplication	['cofactor metabolic process', 'lipid metabolic process', 'monocarboxylic acid metabolic process', 'nucleobase-containing small molecule metabolic process']	['oxidoreductase activity']	['cytoplasm', 'mitochondrion', 'peroxisome']	S000004164	IDP2	Isocitrate Dehydrogenase, NADP-specific	Cytosolic NADP-specific isocitrate dehydrogenase; catalyzes oxidation of isocitrate to alpha-ketoglutarate; levels are elevated during growth on non-fermentable carbon sources and reduced during growth on glucose; IDP2 has a paralog, IDP3, that arose from the whole genome duplication; mutation in human homolog IDH1 is associated with low-grade gliomas and secondary glioblastomas	['other']	['oxidoreductase activity']	['cytoplasm']
Anc_1.425	YCR010C	YNR002C	2.42296	4.49728	no_change	strong_act	S000000603	ADY2	Accumulation of DYads	Acetate transporter required for normal sporulation; phosphorylated in mitochondria; ADY2 has a paralog, ATO2, that arose from the whole genome duplication	['ion transport', 'transmembrane transport']	['transmembrane transporter activity']	['cytoplasm', 'membrane', 'mitochondrion', 'plasma membrane']	S000005285	ATO2	Ammonia (Ammonium) Transport Outward	Putative transmembrane protein involved in export of ammonia; ammonia is a starvation signal that promotes cell death in aging colonies; phosphorylated in mitochondria; member of the TC 9.B.33 YaaH family; homolog of Y. lipolytica Gpr1p; ATO2 has a paralog, ADY2, that arose from the whole genome duplication	['ion transport']	['transmembrane transporter activity']	['cytoplasm', 'membrane', 'mitochondrion', 'plasma membrane', 'vacuole']
Anc_1.484	YJR049C	YEL041W	1.12891	5.13213	no_change	strong_act	S000003810	UTR1	Unidentified TRanscript	ATP-NADH kinase; phosphorylates both NAD and NADH; active as a hexamer; enhances the activity of ferric reductase (Fre1p); UTR1 has a paralog, YEF1, that arose from the whole genome duplication	['cellular ion homeostasis', 'cofactor metabolic process', 'nucleobase-containing small molecule metabolic process']	['kinase activity', 'transferase activity']	['cytoplasm', 'nucleus']	S000000767	YEF1		ATP-NADH kinase; phosphorylates both NAD and NADH; homooctameric structure consisting of 60-kDa subunits; similar to Pos5p; overexpression complements certain pos5 phenotypes; YEF1 has a paralog, UTR1, that arose from the whole genome duplication	['cofactor metabolic process', 'nucleobase-containing small molecule metabolic process']	['kinase activity', 'transferase activity']	['cellular_component']
Anc_1.509	YJR061W	YKL201C	0.707628	2.1455	no_change	strong_act	S000003822	MNN14	MaNNosyltransferase regulator	Protein required for N-glycan mannosylphosphorylation; non-essential gene; transcription repressed by Rm101p; MNN14 has a paralog, MNN4, that arose from the whole genome duplication	['biological_process']	['molecular_function']	['cellular_component']	S000001684	MNN4	MaNNosyltransferase	Putative positive regulator of mannosylphosphate transferase Mnn6p; involved in mannosylphosphorylation of N-linked oligosaccharides; expression increases in late-logarithmic and stationary growth phases; coding sequence contains length polymorphisms in different strains; MNN4 has a paralog, YJR061W, that arose from the whole genome duplication	['protein glycosylation', 'response to osmotic stress']	['enzyme regulator activity']	['membrane']
Anc_2.16	YNL225C	YDL239C	-0.225605	2.33428	no_change	strong_act	S000005169	CNM67	Chaotic Nuclear Migration	Component of the spindle pole body outer plaque; required for spindle orientation and mitotic nuclear migration; CNM67 has a paralog, ADY3, that arose from the whole genome duplication	['cytoskeleton organization', 'mitotic cell cycle', 'organelle fission', 'protein complex biogenesis']	['structural molecule activity']	['cytoplasm', 'cytoskeleton', 'microtubule organizing center']	S000002398	ADY3	Accumulation of DYads	Protein required for spore wall formation; subunit of leading edge protein (LEP) complex (Ssp1-Ady3-Don1-Irc10) that forms ring-like structure at leading edge of prospore membrane during meiosis II; mediates assembly of LEP complex, formation of ring-like structure via interaction with spindle pole body components, and prospore membrane maturation; potentially phosphorylated by Cdc28p; ADY3 has a…	['cell wall organization or biogenesis', 'meiotic cell cycle', 'mitochondrion organization', 'organelle inheritance', 'sporulation']	['molecular_function']	['cytoskeleton', 'membrane', 'microtubule organizing center']
Anc_2.81	YHR146W	YNL173C	0.967363	2.11451	no_change	strong_act	S000001189	CRP1	Cruciform DNA-Recognizing Protein	Protein that binds to cruciform DNA structures; CRP1 has a paralog, MDG1, that arose from the whole genome duplication	['biological_process']	['DNA binding']	['nucleus']	S000005117	MDG1	Multicopy suppressor of Defective G-protein	Plasma membrane protein; involved in G-protein mediated pheromone signaling pathway; overproduction suppresses bem1 mutations; MDG1 has a paralog, CRP1, that arose from the whole genome duplication	['conjugation', 'response to chemical', 'signaling']	['molecular_function']	['cytoplasm', 'membrane', 'nucleus', 'plasma membrane']
Anc_2.196	YOR089C	YNL093W	0.687203	5.26908	no_change	strong_act	S000005615	VPS21	Vacuolar Protein Sorting	Endosomal Rab family GTPase; required for endocytic transport and sorting of vacuolar hydrolases; required for endosomal localization of the CORVET complex; required with YPT52 for MVB biogenesis and sorting; involved in autophagy and ionic stress tolerance; geranylgeranylation required for membrane association; protein abundance increases in response to DNA replication stress; mammalian Rab5 hom…	['Golgi vesicle transport', 'endocytosis', 'endosomal transport', 'organelle assembly', 'organelle inheritance', 'protein targeting', 'vacuole organization', 'vesicle organization']	['GTPase activity', 'hydrolase activity']	['cytoplasm', 'cytoplasmic vesicle', 'endomembrane system', 'membrane', 'mitochondrial envelope', 'mitochondrion']	S000005037	YPT53	Yeast Protein Two	Stress-induced Rab family GTPase; required for vacuolar protein sorting and endocytosis; involved in ionic stress tolerance; similar to Vps21p and Ypt52p; functional homolog of Vps21p; mammalian Rab5 homolog; YPT53 has a paralog, VPS21, that arose from the whole genome duplication	['Golgi vesicle transport', 'endocytosis', 'endosomal transport', 'protein targeting']	['GTPase activity', 'hydrolase activity']	['cytoplasm', 'cytoplasmic vesicle', 'endomembrane system']
Anc_2.254	YIL114C	YNL055C	-1.18565	2.11552	no_change	strong_act	S000001376	POR2	PORin	Putative mitochondrial porin (voltage-dependent anion channel); not required for mitochondrial membrane permeability or mitochondrial osmotic stability; POR2 has a paralog, POR1, that arose from the whole genome duplication	['ion transport', 'nucleobase-containing compound transport']	['transmembrane transporter activity']	['cytoplasm', 'membrane', 'mitochondrial envelope', 'mitochondrion']	S000005000	POR1	PORin	Mitochondrial porin (voltage-dependent anion channel); outer membrane protein required for maintenance of mitochondrial osmotic stability and mitochondrial membrane permeability; couples the glutathione pools of the intermembrane space (IMS) and the cytosol; interacts with Om45 and Om14 in the outer membrane; phosphorylated; protein abundance increases in response to DNA replication stress	['ion transport', 'mitochondrion organization', 'nucleobase-containing compound transport']	['transmembrane transporter activity']	['cytoplasm', 'membrane', 'mitochondrial envelope', 'mitochondrion']
Anc_2.256	YNL053W	YIL113W	-0.978544	5.88151	no_change	strong_act	S000004998	MSG5	Multicopy Suppressor of GPA1	Dual-specificity protein phosphatase; maintains low levels of both basal and induced cell integrity pathway signaling by dephosphorylation of the Slt2p MAPK; reciprocally regulated by Slt2p through phosphorylation; minor role with Ptp2p in the adaptive response to pheromone through the dephosphorylation of the Fus3p MAPK with major contribution by Ptp3p; inhibits the nuclear accumulation of Fus3p…	['cell wall organization or biogenesis', 'conjugation', 'nuclear transport', 'protein dephosphorylation', 'protein phosphorylation', 'regulation of protein modification process', 'regulation of transport', 'response to chemical', 'signaling']	['hydrolase activity', 'phosphatase activity']	['cytoplasm', 'nucleus']	S000001375	SDP1	Stress-inducible Dual specificity Phosphatase	Stress-inducible dual-specificity MAP kinase phosphatase; negatively regulates Slt2p MAP kinase by direct dephosphorylation, diffuse localization under normal conditions shifts to punctate localization after heat shock; SDP1 has a paralog, MSG5, that arose from the whole genome duplication	['cell wall organization or biogenesis', 'protein phosphorylation', 'regulation of protein modification process', 'signaling']	['hydrolase activity', 'phosphatase activity']	['cytoplasm', 'nucleus']
Anc_2.258	YNL052W	YIL111W	0.377895	3.57642	no_change	strong_act	S000004997	COX5A	Cytochrome c OXidase	Subunit Va of cytochrome c oxidase; cytochrome c oxidase is the terminal member of the mitochondrial inner membrane electron transport chain; Cox5Ap is predominantly expressed during aerobic growth while its isoform Vb (Cox5Bp) is expressed during anaerobic growth; COX5A has a paralog, COX5B, that arose from the whole genome duplication	['cellular respiration', 'generation of precursor metabolites and energy', 'nucleobase-containing small molecule metabolic process']	['oxidoreductase activity', 'transmembrane transporter activity']	['cytoplasm', 'membrane', 'mitochondrial envelope', 'mitochondrion']	S000001373	COX5B	Cytochrome c OXidase	Subunit Vb of cytochrome c oxidase; cytochrome c oxidase is the terminal member of the mitochondrial inner membrane electron transport chain; Cox5Bp is predominantly expressed during anaerobic growth while its isoform Va (Cox5Ap) is expressed during aerobic growth; COX5B has a paralog, COX5A, that arose from the whole genome duplication	['cellular respiration', 'generation of precursor metabolites and energy', 'nucleobase-containing small molecule metabolic process']	['oxidoreductase activity', 'transmembrane transporter activity']	['cytoplasm', 'membrane', 'mitochondrial envelope', 'mitochondrion']
Anc_2.382	YMR145C	YDL085W	-1.51161	8.70264	weak_rep	strong_act	S000004753	NDE1	NADH Dehydrogenase, External	Mitochondrial external NADH dehydrogenase; type II NAD(P)H:quinone oxidoreductase that catalyzes the oxidation of cytosolic NADH; Nde1p and Nde2p provide cytosolic NADH to the mitochondrial respiratory chain; NDE1 has a paralog, NDE2, that arose from the whole genome duplication	['carbohydrate metabolic process', 'cofactor metabolic process', 'generation of precursor metabolites and energy', 'monocarboxylic acid metabolic process', 'nucleobase-containing small molecule metabolic process']	['oxidoreductase activity']	['cytoplasm', 'mitochondrion']	S000002243	NDE2	NADH Dehydrogenase, External	Mitochondrial external NADH dehydrogenase; catalyzes the oxidation of cytosolic NADH; Nde1p and Nde2p are involved in providing the cytosolic NADH to the mitochondrial respiratory chain; NDE2 has a paralog, NDE1, that arose from the whole genome duplication	['carbohydrate metabolic process', 'cofactor metabolic process', 'generation of precursor metabolites and energy', 'monocarboxylic acid metabolic process', 'nucleobase-containing small molecule metabolic process']	['oxidoreductase activity']	['cytoplasm', 'mitochondrion']
Anc_2.414	YMR124W	YLR031W	-0.0388128	4.32282	no_change	strong_act	S000004731	EPO1	Endoplasmic reticulum POlarization	Protein involved in septin-ER tethering; interacts with ER membrane protein, Scs2p, and Shs1p, a septin ring component, at bud neck to create ER diffusion barrier; GFP-fusion protein localizes to the cell periphery, cytoplasm, bud, and bud neck; interacts with Crm1p in two-hybrid assay; YMR124W has a paralog, YLR031W, that arose from the whole genome duplication	['other']	['molecular_function']	['cellular bud', 'cytoplasm', 'site of polarized growth']	S000004021			Putative protein of unknown function; S288C contains an in-frame stop codon between ORFs YLR030W and YLR031W; YLR031W has a paralog, YMR124W, that arose from the whole genome duplication	['biological_process']	['molecular_function']	['cellular_component']
Anc_2.440	YMR109W	YKL129C	0.39296	2.33133	no_change	strong_act	S000004715	MYO5	MYOsin	One of two type I myosin motors; contains proline-rich tail homology 2 (TH2) and SH3 domains; MYO5 deletion has little effect on growth, but myo3 myo5 double deletion causes severe defects in growth and actin cytoskeleton organization; MYO5 has a paralog, MYO3, that arose from the whole genome duplication	['cell budding', 'cell wall organization or biogenesis', 'cytokinesis', 'endocytosis', 'exocytosis', 'mitotic cell cycle', 'response to osmotic stress']	['hydrolase activity']	['cell cortex', 'cellular bud', 'cytoplasm', 'cytoskeleton', 'site of polarized growth']	S000001612	MYO3	MYOsin	One of two type I myosins; localizes to actin cortical patches; deletion of MYO3 has little effect on growth, but myo3 myo5 double deletion causes severe defects in growth and actin cytoskeleton organization; MYO3 has a paralog, MYO5, that arose from the whole genome duplication	['cell budding', 'cell wall organization or biogenesis', 'cytokinesis', 'endocytosis', 'exocytosis', 'mitotic cell cycle', 'response to osmotic stress']	['hydrolase activity']	['cell cortex', 'cytoplasm', 'cytoskeleton']
Anc_2.445	YKL127W	YMR105C	-1.39852	6.81722	weak_rep	strong_act	S000001610	PGM1	PhosphoGlucoMutase	Phosphoglucomutase, minor isoform; catalyzes the conversion from glucose-1-phosphate to glucose-6-phosphate, which is a key step in hexose metabolism; PGM1 has a paralog, PGM2, that arose from the whole genome duplication	['carbohydrate metabolic process', 'generation of precursor metabolites and energy', 'oligosaccharide metabolic process']	['isomerase activity']	['cytoplasm']	S000004711	PGM2	PhosphoGlucoMutase	Phosphoglucomutase; catalyzes the conversion from glucose-1-phosphate to glucose-6-phosphate, which is a key step in hexose metabolism; functions as the acceptor for a Glc-phosphotransferase; protein abundance increases in response to DNA replication stress; PGM2 has a paralog, PGM1, that arose from the whole genome duplication	['carbohydrate metabolic process', 'cellular ion homeostasis', 'generation of precursor metabolites and energy', 'oligosaccharide metabolic process']	['isomerase activity']	['cytoplasm']
Anc_2.491	YMR079W	YKL091C	-1.5068	5.03042	weak_rep	strong_act	S000004684	SEC14	SECretory	Phosphatidylinositol/phosphatidylcholine transfer protein; involved in regulating PtdIns, PtdCho, and ceramide metabolism, products of which regulate intracellular transport and UPR; has a role in localization of lipid raft proteins; functionally homologous to mammalian PITPs; SEC14 has a paralog, YKL091C, that arose from the whole genome duplication	['Golgi vesicle transport', 'ion transport', 'lipid metabolic process', 'lipid transport', 'meiotic cell cycle', 'sporulation', 'vesicle organization']	['other']	['Golgi apparatus', 'cytoplasm', 'endomembrane system', 'membrane']	S000001574			Putative phosphatidylinositol/phosphatidylcholine transfer protein; possibly involved in lipid metabolism; localizes to the nucleus; contains a CRAL/TRIO domain and binds several lipids in a large-scale study; YKL091C has a paralog, SEC14, that arose from the whole genome duplication	['biological_process']	['ion binding', 'lipid binding']	['nucleus']
Anc_2.616	YKL072W	YMR053C	-0.767258	2.28912	no_change	strong_act	S000001555	STB6	Sin Three Binding protein	Protein that binds Sin3p in a two-hybrid assay; STB6 has a paralog, STB2, that arose from the whole genome duplication	['biological_process']	['molecular_function']	['cellular_component']	S000004657	STB2	Sin Three Binding protein	Protein that interacts with Sin3p in a two-hybrid assay; part of a large protein complex with Sin3p and Stb1p; STB2 has a paralog, STB6, that arose from the whole genome duplication	['biological_process']	['molecular_function']	['chromosome', 'nucleus']
Anc_3.92	YOL100W	YDR490C	0.97615	2.39503	no_change	strong_act	S000005460	PKH2	Pkb-activating Kinase Homolog	Serine/threonine protein kinase; involved in sphingolipid-mediated signaling pathway that controls endocytosis; activates Ypk1p and Ykr2p, components of signaling cascade required for maintenance of cell wall integrity; contains a PH-like domain; redundant with Pkh1p; PKH2 has a paralog, PKH1, that arose from the whole genome duplication	['RNA catabolic process', 'cell wall organization or biogenesis', 'endosomal transport', 'organelle assembly', 'peptidyl-amino acid modification', 'protein phosphorylation', 'signaling']	['kinase activity', 'transferase activity']	['cell cortex', 'cytoplasm', 'nucleus']	S000002898	PKH1	Pkb-activating Kinase Homolog	Serine/threonine protein kinase; involved in sphingolipid-mediated signaling pathway that controls endocytosis; activates Ypk1p and Ykr2p, components of signaling cascade required for maintenance of cell wall integrity; contains a PH-like domain; redundant with Pkh2p; PKH1 has a paralog, PKH2, that arose from the whole genome duplication	['RNA catabolic process', 'cell wall organization or biogenesis', 'endocytosis', 'endosomal transport', 'organelle assembly', 'peptidyl-amino acid modification', 'protein phosphorylation', 'signaling']	['kinase activity', 'transferase activity']	['cell cortex', 'cytoplasm']
Anc_3.105	YOL092W	YBR147W	-2.0274	5.14335	no_change	strong_act	S000005452	YPQ1	Yeast PQ-loop protein	Putative vacuolar membrane transporter for cationic amino acids; likely contributes to amino acid homeostasis by exporting cationic amino acids from the vacuole; member of the PQ-loop family, with seven transmembrane domains; similar to mammalian PQLC2 vacuolar transporter; YPQ1 has a paralog, RTC2, that arose from the whole genome duplication	['amino acid transport', 'ion transport', 'transmembrane transport']	['transmembrane transporter activity']	['cytoplasm', 'endomembrane system', 'endoplasmic reticulum', 'membrane', 'vacuole']	S000000351	RTC2	Restriction of Telomere Capping	Putative vacuolar membrane transporter for cationic amino acids; likely contributes to amino acid homeostasis by exporting cationic amino acids from the vacuole; positive regulation by Lys14p suggests that lysine may be the primary substrate; member of the PQ-loop family, with seven transmembrane domains; similar to mammalian PQLC2 vacuolar transporter; RTC2 has a paralog, YPQ1, that arose from t…	['amino acid transport', 'ion transport', 'transmembrane transport']	['transmembrane transporter activity']	['cytoplasm', 'membrane', 'mitochondrion', 'vacuole']
Anc_3.106	YOL091W	YBR148W	-1.95773	2.01098	no_change	strong_act	S000005451	SPO21	SPOrulation	Component of the meiotic outer plaque of the spindle pole body; involved in modifying the meiotic outer plaque that is required prior to prospore membrane formation; SPO21 has a paralog, YSW1, that arose from the whole genome duplication	['meiotic cell cycle', 'organelle fission', 'sporulation']	['structural molecule activity']	['cytoskeleton', 'microtubule organizing center']	S000000352	YSW1		Protein required for normal prospore membrane formation; interacts with Gip1p, which is the meiosis-specific regulatory subunit of the Glc7p protein phosphatase; expressed specifically in spores and localizes to the prospore membrane; YSW1 has a paralog, SPO21, that arose from the whole genome duplication	['meiotic cell cycle', 'sporulation']	['molecular_function']	['cell cortex', 'cytoplasm', 'cytoskeleton', 'membrane']
Anc_3.169	YOL059W	YDL022W	-0.253382	3.56762	no_change	strong_act	S000005420	GPD2	Glycerol-3-Phosphate Dehydrogenase	NAD-dependent glycerol 3-phosphate dehydrogenase; expression is controlled by an oxygen-independent signaling pathway required to regulate metabolism under anoxic conditions; located in cytosol and mitochondria; constitutively active but is inactivated via phosphorylation by energy-stress responsive kinase SNF1; GPD2 has a paralog, GPD1, that arose from the whole genome duplication	['carbohydrate metabolic process', 'cofactor metabolic process', 'nucleobase-containing small molecule metabolic process']	['oxidoreductase activity']	['cytoplasm', 'mitochondrion']	S000002180	GPD1	Glycerol-3-Phosphate Dehydrogenase	NAD-dependent glycerol-3-phosphate dehydrogenase; key enzyme of glycerol synthesis, essential for growth under osmotic stress; expression regulated by high-osmolarity glycerol response pathway; protein abundance increases in response to DNA replication stress; constitutively inactivated via phosphorylation by the protein kinases Ypk1p and Ypk2p, dephosphorylation increases catalytic activity; for…	['cofactor metabolic process', 'nucleobase-containing small molecule metabolic process', 'peroxisome organization', 'protein targeting', 'response to osmotic stress', 'transmembrane transport']	['oxidoreductase activity']	['cytoplasm', 'mitochondrion', 'nucleus', 'peroxisome']
Anc_3.172	YOL056W	YDL021W	-0.239463	5.17647	no_change	strong_act	S000005417	GPM3	Glycerate PhosphoMutase	Nonfunctional homolog of Gpm1p phosphoglycerate mutase; if functional, would convert 3-phosphoglycerate to 2-phosphoglycerate in glycolysis; GPM3 has a paralog, GPM2, that arose from the whole genome duplication	['biological_process']	['molecular_function']	['cytoplasm']	S000002179	GPM2	Glycerate PhosphoMutase	Nonfunctional homolog of Gpm1p phosphoglycerate mutase; if functional, would convert 3-phosphoglycerate to 2-phosphoglycerate in glycolysis; GPM2 has a paralog, GPM3, that arose from the whole genome duplication	['biological_process']	['molecular_function']	['cytoplasm']
Anc_3.175	YAR042W	YDL019C	0.837516	2.1837	no_change	strong_act	S000000081	SWH1		Protein similar to mammalian oxysterol-binding protein; contains ankyrin repeats and FFAT motif; interacts with ER anchor Scs2p at the nucleus-vacuole junction; regulated by sterol binding; SWH1 has a paralog, OSH2, that arose from the whole genome duplication	['endocytosis', 'exocytosis', 'lipid transport']	['ion binding', 'lipid binding']	['Golgi apparatus', 'cytoplasm', 'cytoplasmic vesicle', 'endomembrane system', 'endoplasmic reticulum', 'nucleus']	S000002177	OSH2	OxySterol binding protein Homolog	Member of an oxysterol-binding protein family with seven members; in S. cerevisiae, family members have overlapping, redundant functions in sterol metabolism and collectively perform a function essential for viability; contains FFAT motif; interacts with ER anchor Scs2p at patches at the plasma membrane and at the nuclear envelope; regulated by sterol binding; OSH2 has a paralog, SWH1, that arose…	['endocytosis', 'exocytosis', 'lipid transport']	['ion binding', 'lipid binding']	['cell cortex', 'cellular bud', 'cytoplasm', 'endomembrane system', 'endoplasmic reticulum', 'membrane', 'nucleus', 'plasma membrane', 'site of polarized growth']
Anc_3.244	YBR042C	YDR018C	-0.966851	5.218	no_change	strong_act	S000000246	CST26	Chromosome STability	Acyltransferase; enzyme mainly responsible for the introduction of saturated very long chain fatty acids into neo-synthesized molecules of phosphatidylinositol; required for incorporation of stearic acid into phosphatidylinositol; affects chromosome stability when overexpressed; CST26 has a paralog, YDR018C, that arose from the whole genome duplication	['lipid metabolic process']	['transferase activity']	['other']	S000002425			Probable membrane protein with three predicted transmembrane domains; similar to C. elegans F55A11.5 and maize 1-acyl-glycerol-3-phosphate acyltransferase; YDR018C has a paralog, CST26, that arose from the whole genome duplication	['lipid metabolic process']	['transferase activity']	['cytoplasm', 'endomembrane system', 'endoplasmic reticulum', 'membrane', 'nucleus']
Anc_3.261	YDR032C	YBR052C	3.23027	2.83905	no_change	strong_act	S000002439	PST2	Protoplasts-SecreTed	FMN-dependent NAD(P)H:quinone oxidoreductase; induced by oxidative stress in a Yap1p dependent manner; the authentic, non-tagged protein is detected in highly purified mitochondria in high-throughput studies; protein abundance increases in response to DNA replication stress; PST2 has a paralog, RFS1, that arose from the whole genome duplication	['biological_process']	['molecular_function']	['cytoplasm', 'membrane', 'mitochondrion', 'plasma membrane']	S000000256	RFS1	Rad55 (Fifty-five) Suppressor	Protein of unknown function; member of a flavodoxin-like fold protein family that includes Pst2p and Ycp4p; green fluorescent protein (GFP)-fusion protein localizes to the cytoplasm in a punctate pattern; RFS1 has a paralog, PST2, that arose from the whole genome duplication	['biological_process']	['molecular_function']	['cytoplasm', 'membrane']
Anc_3.302	YBR078W	YDR055W	-0.706733	2.87035	no_change	strong_act	S000000282	ECM33	ExtraCellular Mutant	GPI-anchored protein involved in efficient glucose uptake; possible role in apical bud growth; GPI-anchoring on the plasma membrane crucial to function; phosphorylated in mitochondria; similar to Sps2p; ECM33 has a paralog, PST1, that arose from the whole genome duplication	['cell wall organization or biogenesis']	['molecular_function']	['cell wall', 'cytoplasm', 'endomembrane system', 'endoplasmic reticulum', 'membrane', 'mitochondrion', 'plasma membrane']	S000002462	PST1	Protoplasts-SecreTed	Cell wall protein that contains a putative GPI-attachment site; secreted by regenerating protoplasts; up-regulated by activation of the cell integrity pathway, as mediated by Rlm1p; upregulated by cell wall damage via disruption of FKS1; PST1 has a paralog, ECM33, that arose from the whole genome duplication	['cell wall organization or biogenesis']	['molecular_function']	['cell wall', 'cytoplasm', 'membrane', 'plasma membrane', 'vacuole']
Anc_3.308	YBR082C	YDR059C	-0.692704	3.19208	no_change	strong_act	S000000286	UBC4	UBiquitin-Conjugating	Ubiquitin-conjugating enzyme (E2); key E2 partner with Ubc1p for the anaphase-promoting complex (APC); mediates degradation of abnormal or excess proteins, including calmodulin and histone H3; regulates levels of DNA Polymerase-{alpha} to promote efficient and accurate DNA replication; interacts with many SCF ubiquitin protein ligases; component of the cellular stress response; UBC4 has a paralog…	['protein modification by small protein conjugation or removal', 'proteolysis involved in cellular protein catabolic process', 'response to chemical', 'response to heat']	['protein binding, bridging', 'transferase activity', 'ubiquitin-like protein binding']	['other']	S000002466	UBC5	UBiquitin-Conjugating	Ubiquitin-conjugating enzyme; mediates selective degradation of short-lived, abnormal, or excess proteins, including histone H3; central component of the cellular stress response; expression is heat inducible; protein abundance increases in response to DNA replication stress; UBC5 has a paralog, UBC4, that arose from the whole genome duplication	['protein modification by small protein conjugation or removal', 'response to heat']	['transferase activity']	['other']
Anc_3.493	YGR131W	YPR149W	0.456475	3.14893	no_change	strong_act	S000003363	FHN1	Functional Homolog of Nce102	Protein of unknown function; induced by ketoconazole; promoter region contains sterol regulatory element motif, which has been identified as a Upc2p-binding site; overexpression complements function of Nce102p in NCE102 deletion strain; FHN1 has a paralog, NCE102, that arose from the whole genome duplication	['other']	['molecular_function']	['membrane']	S000006353	NCE102	NonClassical Export	Protein of unknown function; contains transmembrane domains; involved in secretion of proteins that lack classical secretory signal sequences; component of the detergent-insoluble glycolipid-enriched complexes (DIGs); NCE102 has a paralog, FHN1, that arose from the whole genome duplication	['cell wall organization or biogenesis', 'ion transport', 'lipid transport', 'protein phosphorylation', 'regulation of protein modification process', 'regulation of transport']	['molecular_function']	['cellular bud', 'cytoplasm', 'endomembrane system', 'endoplasmic reticulum', 'membrane', 'mitochondrion', 'plasma membrane']
Anc_3.505	YPR157W	YGR141W	-1.35899	2.34622	no_change	strong_act	S000006361	TDA6	Topoisomerase I Damage Affected	Putative protein of unknown function; induced by treatment with 8-methoxypsoralen and UVA irradiation; null mutant is sensitive to expression of the top1-T722A allele; SWAT-GFP and mCherry fusion proteins localize to the cell periphery and vacuole; TDA6 has a paralog, VPS62, that arose from the whole genome duplication	['biological_process']	['molecular_function']	['cytoplasm', 'vacuole']	S000003373	VPS62	Vacuolar Protein Sorting	Vacuolar protein sorting (VPS) protein; required for cytoplasm to vacuole targeting of proteins; VPS62 has a paralog, TDA6, that arose from the whole genome duplication	['protein targeting']	['molecular_function']	['cytoplasm', 'endomembrane system', 'endoplasmic reticulum', 'membrane', 'vacuole']
Anc_3.517	YER027C	YGL208W	0.624017	2.35787	no_change	strong_act	S000000829	GAL83	GALactose metabolism	One of three alternate beta-subunits of the Snf1 kinase complex; allows nuclear localization of the Snf1 kinase complex in the presence of a nonfermentable carbon source; necessary and sufficient for phosphorylation of the Mig2p transcription factor in response to alkaline stress; functionally redundant with SIP1 and SIP2 for the phosphorylation of Mig1p in response to glucose deprivation; contai…	['invasive growth in response to glucose limitation', 'protein complex biogenesis', 'protein phosphorylation', 'signaling']	['kinase activity', 'transferase activity']	['cytoplasm', 'endomembrane system', 'nucleus']	S000003176	SIP2	SNF1-Interacting Protein	One of three alternate beta subunits of the Snf1 kinase complex; involved in the response to glucose starvation; null mutants exhibit accelerated aging; N-myristoylprotein localized to the cytoplasm and the plasma membrane; SIP2 has a paralog, GAL83, that arose from the whole genome duplication	['invasive growth in response to glucose limitation', 'protein complex biogenesis', 'protein phosphorylation', 'response to starvation', 'signaling']	['kinase activity', 'transferase activity']	['cytoplasm', 'membrane', 'plasma membrane']
Anc_3.536	YGL224C	YER037W	-0.112275	2.1216	no_change	strong_act	S000003192	SDT1	Suppressor of Disruption of TFIIS	Pyrimidine nucleotidase; responsible for production of nicotinamide riboside and nicotinic acid riboside; overexpression suppresses the 6-AU sensitivity of transcription elongation factor S-II, as well as resistance to other pyrimidine derivatives; SDT1 has a paralog, PHM8, that arose from the whole genome duplication	['nucleobase-containing small molecule metabolic process']	['hydrolase activity', 'phosphatase activity']	['cellular_component']	S000000839	PHM8	PHosphate Metabolism	Lysophosphatidic acid (LPA) phosphatase, nucleotidase; principle and physiological nucleotidase working on GMP, UMP and CMP; involved in LPA hydrolysis in response to phosphate starvation and ribose salvage pathway; phosphatase activity is soluble and Mg2+ dependent; expression is induced by low phosphate levels and by inactivation of Pho85p; repressed by Gcn4p under normal conditions; PHM8 has a…	['nucleobase-containing small molecule metabolic process', 'response to starvation']	['hydrolase activity', 'phosphatase activity']	['cytoplasm', 'nucleus']
Anc_3.547	YFR040W	YGL229C	-0.473855	2.17271	no_change	strong_act	S000001936	SAP155	Sit4 Associated Protein	Protein required for function of the Sit4p protein phosphatase; forms a complex with Sit4p; member of a family of similar proteins including Sap4p, Sap185p, and Sap190p; protein abundance increases in response to DNA replication stress; SAP155 has a paralog, SAP4, that arose from the whole genome duplication	['mitotic cell cycle']	['molecular_function']	['cytoplasm']	S000003198	SAP4	Sit4 Associated Protein	Protein required for function of the Sit4p protein phosphatase; member of a family of similar proteins that form complexes with Sit4p, including Sap155p, Sap185p, and Sap190p; SAP4 has a paralog, SAP155, that arose from the whole genome duplication	['mitotic cell cycle']	['hydrolase activity', 'phosphatase activity']	['cytoplasm', 'mitochondrion']
Anc_4.6	YLL048C	YHL035C	-0.88933	2.71286	no_change	strong_act	S000003971	YBT1	Yeast Bile Transporter	Transporter of the ATP-binding cassette (ABC) family; involved in bile acid transport; negative regulator of vacuole fusion; regulates release of lumenal Ca2+ stores; similar to mammalian bile transporters; YBT1 has a paralog, VMR1, that arose from the whole genome duplication	['ion transport', 'lipid transport']	['ATPase activity', 'hydrolase activity', 'transmembrane transporter activity']	['cytoplasm', 'endomembrane system', 'endoplasmic reticulum', 'membrane', 'vacuole']	S000001027	VMR1	Vacuolar Multidrug Resistance	Vacuolar membrane protein; involved in multiple drug resistance and metal sensitivity; ATP-binding cassette (ABC) family member involved in drug transport; potential Cdc28p substrate; induced under respiratory conditions; VMR1 has a paralog, YBT1, that arose from the whole genome duplication	['response to chemical']	['ATPase activity', 'hydrolase activity', 'transmembrane transporter activity']	['cytoplasm', 'membrane', 'mitochondrion', 'ribosome', 'vacuole']
Anc_4.140	YGR004W	YLR324W	-0.882157	2.23768	no_change	strong_act	S000003236	PEX31	PEroXisome related	Peroxisomal integral membrane protein; involved in negative regulation of peroxisome size; partially functionally redundant with Pex30p and Pex32p; probably acts at a step downstream of steps mediated by Pex28p and Pex29p; PEX31 has a paralog, PEX30, that arose from the whole genome duplication	['peroxisome organization']	['molecular_function']	['cytoplasm', 'endomembrane system', 'endoplasmic reticulum', 'membrane', 'peroxisome']	S000004316	PEX30	PEroXisome related	ER-resident protein involved in peroxisomal biogenesis; ER-localized protein that associates with peroxisomes; interacts with Pex29p and reticulons Rtn1p and Yop1p to regulate peroxisome biogenesis from the ER; role in peroxisomal-destined vesicular flow from the ER; partially redundant with Pex31p; may function at a step downstream of steps mediated by Pex28p and Pex29p; PEX30 has a paralog, PEX…	['peroxisome organization']	['molecular_function']	['cellular bud', 'cytoplasm', 'endomembrane system', 'endoplasmic reticulum', 'membrane', 'peroxisome']
Anc_4.178	YGR035C	YLR346C	-0.606144	3.00475	no_change	strong_act	S000003267			Putative protein of unknown function, potential Cdc28p substrate; transcription is activated by paralogous transcription factors Yrm1p and Yrr1p along with genes involved in multidrug resistance; YGR035C has a paralog, YLR346C, that arose from the whole genome duplication	['biological_process']	['molecular_function']	['cellular_component']	S000004338	CIS1	CItrinin Sensitive knockout	Protein of unknown function found in mitochondria; expression is regulated by transcription factors involved in pleiotropic drug resistance, Pdr1p and Yrr1p; not an essential gene; YLR346C has a paralog, YGR035C, that arose from the whole genome duplication	['biological_process']	['molecular_function']	['cytoplasm', 'mitochondrion']
Anc_4.188	YLR354C	YGR043C	-0.337954	8.4957	no_change	strong_act	S000004346	TAL1	TransALdolase	Transaldolase, enzyme in the non-oxidative pentose phosphate pathway; converts sedoheptulose 7-phosphate and glyceraldehyde 3-phosphate to erythrose 4-phosphate and fructose 6-phosphate; TAL1 has a paralog, NQM1, that arose from the whole genome duplication	['cofactor metabolic process', 'nucleobase-containing small molecule metabolic process']	['transferase activity']	['cytoplasm', 'nucleus']	S000003275	NQM1	Non-Quiescent Mutant	Transaldolase of unknown function; transcription is repressed by Mot1p and induced by alpha-factor and during diauxic shift; NQM1 has a paralog, TAL1, that arose from the whole genome duplication	['response to chemical', 'response to oxidative stress']	['transferase activity']	['nucleus']
Anc_4.191	YGR049W	YLR356W	-0.203132	4.04327	no_change	strong_act	S000003281	SCM4	Suppressor of Cdc4 Mutation	Mitochondrial outer membrane protein of unknown function; predicted to have 4 transmembrane segments; import is mediated by Tom70p and Mim1p; interacts genetically with a cdc4 mutation; SCM4 has a paralog, ATG33, that arose from the whole genome duplication	['biological_process']	['molecular_function']	['cytoplasm', 'membrane', 'mitochondrial envelope', 'mitochondrion']	S000004348	ATG33	AuTophaGy related	Mitochondrial mitophagy-specific protein; required primarily for mitophagy induced at post-log phase; not required for other types of selective autophagy or macroautophagy; conserved within fungi, but not in higher eukaryotes; ATG33 has a paralog, SCM4, that arose from the whole genome duplication	['mitochondrion organization']	['molecular_function']	['cytoplasm', 'membrane', 'mitochondrion']
Anc_4.219	YLR371W	YGR070W	0.812126	2.531	no_change	strong_act	S000004363	ROM2	RhO1 Multicopy suppressor	Guanine nucleotide exchange factor (GEF) for Rho1p and Rho2p; mutations are synthetically lethal with mutations in rom1, which also encodes a GEF; Rom2p localization to the bud surface is dependent on Ack1p; ROM2 has a paralog, ROM1, that arose from the whole genome duplication	['cell wall organization or biogenesis', 'endocytosis', 'regulation of transport', 'signaling']	['guanyl-nucleotide exchange factor activity', 'ion binding', 'lipid binding', 'signal transducer activity']	['cellular bud', 'nucleus', 'site of polarized growth']	S000003302	ROM1	RhO1 Multicopy suppressor	Guanine nucleotide exchange factor (GEF) for Rho1p; mutations are synthetically lethal with mutations in rom2, which also encodes a GEP; ROM1 has a paralog, ROM2, that arose from the whole genome duplication	['signaling']	['guanyl-nucleotide exchange factor activity']	['other']
Anc_5.62	YHR174W	YGR254W	-1.24023	2.65965	no_change	strong_act	S000001217	ENO2	ENOlase	Enolase II, a phosphopyruvate hydratase; catalyzes conversion of 2-phosphoglycerate to phosphoenolpyruvate during glycolysis and the reverse reaction during gluconeogenesis; expression induced in response to glucose; ENO2 has a paralog, ENO1, that arose from the whole genome duplication	['carbohydrate metabolic process', 'cofactor metabolic process', 'generation of precursor metabolites and energy', 'membrane fusion', 'monocarboxylic acid metabolic process', 'nucleobase-containing small molecule metabolic process', 'organelle fusion', 'regulation of organelle organization', 'vacuole organization']	['lyase activity']	['cytoplasm', 'membrane', 'mitochondrion', 'plasma membrane', 'vacuole']	S000003486	ENO1	ENOlase	Enolase I, a phosphopyruvate hydratase; catalyzes conversion of 2-phosphoglycerate to phosphoenolpyruvate during glycolysis and the reverse reaction during gluconeogenesis; expression repressed in response to glucose; protein abundance increases in response to DNA replication stress; N-terminally propionylated in vivo; ENO1 has a paralog, ENO2, that arose from the whole genome duplication	['carbohydrate metabolic process', 'cofactor metabolic process', 'generation of precursor metabolites and energy', 'membrane fusion', 'monocarboxylic acid metabolic process', 'nucleobase-containing small molecule metabolic process', 'organelle fusion', 'regulation of organelle organization', 'vacuole organization']	['lyase activity']	['cytoplasm', 'membrane', 'mitochondrion', 'plasma membrane', 'vacuole']
Anc_5.78	YHR163W	YGR248W	-0.224027	7.54227	no_change	strong_act	S000001206	SOL3	Suppressor Of Los1-1	6-phosphogluconolactonase; catalyzes the second step of the pentose phosphate pathway; weak multicopy suppressor of los1-1 mutation; homologous to Sol2p and Sol1p; SOL3 has a paralog, SOL4, that arose from the whole genome duplication	['cofactor metabolic process', 'nucleobase-containing small molecule metabolic process']	['hydrolase activity']	['cytoplasm', 'nucleus']	S000003480	SOL4	Suppressor Of Los1-1	6-phosphogluconolactonase; protein abundance increases in response to DNA replication stress; SOL4 has a paralog, SOL3, that arose from the whole genome duplication	['cofactor metabolic process', 'nucleobase-containing small molecule metabolic process']	['hydrolase activity']	['cytoplasm', 'nucleus']
Anc_5.86	YGR239C	YHR160C	-1.48704	6.82813	weak_rep	strong_act	S000003471	PEX21	PEroXin	Peroxin required for peroxisomal matrix protein targeting; acts on proteins containing the PTS2 targeting sequence; interacts with Pex7p; constitutively expressed; partially redundant with Pex18p; required for import of the Gpd1p-Pnc1p heterodimer in which only Gpd1p has a peroxisomal targeting signal; relative distribution to cytoplasmic foci increases upon DNA replication stress	['peroxisome organization', 'protein targeting', 'transmembrane transport']	['other']	['cytoplasm', 'peroxisome']	S000001203	PEX18	PEroXin	Peroxin; required for targeting of peroxisomal matrix proteins containing PTS2; interacts with Pex7p; partially redundant with Pex21p; primarily responsible for peroxisomal import during growth on oleate, and expression is induced during oleate growth	['peroxisome organization', 'protein targeting', 'transmembrane transport']	['other']	['cytoplasm', 'peroxisome']
Anc_5.124	YLR043C	YGR209C	0.31854	2.91666	no_change	strong_act	S000004033	TRX1	ThioRedoXin	Cytoplasmic thioredoxin isoenzyme; part of the thioredoxin system that protects cells from oxidative and reductive stress; subunit of the LMA1 complex, with Pbi2p, that promotes vacuole inheritance; cofactor for Tsa1p; required for ER-Golgi transport; facilitates mitochondrial import of small Tims (Tim9p, Tim10p, Tim13p) by maintaining them in reduced form along with Trx2p; component of a signal …	['Golgi vesicle transport', 'membrane fusion', 'organelle fusion', 'organelle inheritance', 'response to chemical', 'response to oxidative stress', 'vacuole organization']	['oxidoreductase activity']	['cytoplasm', 'mitochondrial envelope', 'mitochondrion', 'nucleus', 'vacuole']	S000003441	TRX2	ThioRedoXin	Cytoplasmic thioredoxin isoenzyme; part of the thioredoxin system that protects cells from oxidative and reductive stress; subunit of the LMA1 complex, with Pbi2p, that promotes vacuole inheritance; cofactor for Tsa1p; required for ER-Golgi transport; facilitates mitochondrial import of small Tims (Tim9p, Tim10p, Tim13p) by maintaining them in reduced form along with Trx1p; component of a signal …	['Golgi vesicle transport', 'membrane fusion', 'organelle fusion', 'organelle inheritance', 'vacuole organization']	['oxidoreductase activity']	['cytoplasm', 'vacuole']
Anc_5.173	YGR169C-A	YJR005C-A	-0.511937	5.5293	no_change	strong_act	S000028521	LSO2	Late-annotated Small Open reading frame	Ribosome-associated protein; required for global translational elongation after recovery from stationary phase due to starvation; crosslinks to the 25S rRNA near the A site that overlaps the GTPase activation center, and to tRNAs; possible role in the iron deprivation response; localizes to the nucleus and cytoplasm, with enhanced nuclear localization under iron-replete conditions; null mutant ex…	['other']	['molecular_function']	['nucleus']	S000028523	LSO1	Late-annotated Small Open reading frame	Protein with a potential role in response to iron deprivation; transcription increases during iron deprivation and during treatment with 2-(6-benzyl-2-pyridyl)quinazoline (BPQ) and copper; regulated by Aft1p and, to a lesser extent, by Aft2p; originally identified as a syntenic homolog of an Ashbya gossypii gene; localizes to nucleus and cytoplasm, and nuclear localization is enhanced under iron-…	['other']	['molecular_function']	['nucleus']
Anc_5.253	YKL148C	YJL045W	0.549434	4.18799	no_change	strong_act	S000001631	SDH1	Succinate DeHydrogenase	Flavoprotein subunit of succinate dehydrogenase; couples the oxidation of succinate to the transfer of electrons to ubiquinone as part of the TCA cycle and the mitochondrial respiratory chain; FAD binding to Sdh1p is required for the assembly of the succinate dehydrogenase subunits; mutations in human ortholog SDHA are associated with Leigh syndrome and predisposition to several cancers	['cellular respiration', 'generation of precursor metabolites and energy', 'nucleobase-containing small molecule metabolic process']	['ion binding', 'oxidoreductase activity']	['cytoplasm', 'membrane', 'mitochondrial envelope', 'mitochondrion']	S000003581	SDH9	Succinate DeHydrogenase	Minor succinate dehydrogenase isozyme; participates in oxidation of succinate and transfer of electrons to ubiquinone; induced during the diauxic shift in a Cat8p-dependent manner; YJL045W has a paralog, SDH1, that arose from the whole genome duplication	['cellular respiration', 'generation of precursor metabolites and energy']	['oxidoreductase activity']	['cytoplasm', 'mitochondrion']
Anc_5.370	YDR326C	YHR080C	-0.996893	2.63631	no_change	strong_act	S000002734	YSP2	Yeast Suicide Protein	Sterol-binding protein; has a probable role in retrograde transport of sterols from the plasma membrane to the ER; contains two StART-like domains that bind sterols and a GRAM domain; co-localizes to puncta in the cortical ER with Sip3p; one of six StART-like domain-containing proteins in yeast that may be involved in sterol transfer between intracellular membranes; conserved across eukaryotes	['lipid transport']	['lipid binding']	['cell cortex', 'cytoplasm', 'endomembrane system', 'endoplasmic reticulum', 'mitochondrion']	S000001122	LAM4	Lipid transfer protein Anchored at Membrane contact sites	Sterol-binding protein that localizes to puncta in the cortical ER; sterol binding occurs via two StART-like domains; one of six StART-like domain-containing proteins in yeast that may be involved in intracellular sterol transfer between membranes; conserved across eukaryotes; has both GRAM and StART-like (VASt) domains; the authentic, non-tagged protein is detected in highly purified mitochondri…	['lipid transport']	['lipid binding']	['cell cortex', 'cytoplasm', 'endomembrane system', 'endoplasmic reticulum', 'mitochondrion', 'ribosome']
Anc_5.396	YDR345C	YHR096C	-1.74823	7.21865	weak_rep	strong_act	S000002753	HXT3	HeXose Transporter	Low affinity glucose transporter of the major facilitator superfamily; expression is induced in low or high glucose conditions; HXT3 has a paralog, HXT5, that arose from the whole genome duplication	['carbohydrate transport', 'transmembrane transport']	['transmembrane transporter activity']	['membrane', 'plasma membrane']	S000001138	HXT5	HeXose Transporter	Hexose transporter with moderate affinity for glucose; induced in the presence of non-fermentable carbon sources, induced by a decrease in growth rate, contains an extended N-terminal domain relative to other HXTs; HXT5 has a paralog, HXT3, that arose from the whole genome duplication	['carbohydrate transport']	['transmembrane transporter activity']	['membrane', 'plasma membrane']
Anc_5.399	YDR348C	YHR097C	-0.866786	3.8041	no_change	strong_act	S000002756	PAL1	Pears And Lemons	Protein of unknown function thought to be involved in endocytosis; physically interacts with Ede1p and is found at endocytic sites at cell periphery during early stages of endocytosis; green fluorescent protein (GFP)-fusion protein localizes to bud neck; potential Cdc28p substrate; similar to S. pombe Pal1 protein; relocalizes from bud neck to cytoplasm upon DNA replication stress; PAL1 has a par…	['biological_process']	['molecular_function']	['cell cortex', 'cellular bud', 'cytoplasm', 'site of polarized growth']	S000001139	PAL2	Pears And Lemons	Protein involved in clathrin-mediated endocytosis; green fluorescent protein (GFP)-fusion protein localizes to the cytoplasm and the nucleus; YHR097C has a paralog, PAL1, that arose from the whole genome duplication	['biological_process']	['molecular_function']	['cytoplasm', 'nucleus']
Anc_5.411	YDR353W	YHR106W	-0.597884	2.00185	no_change	strong_act	S000002761	TRR1	ThioRedoxin Reductase	Cytoplasmic thioredoxin reductase; key regulatory enzyme that determines the redox state of the thioredoxin system, which acts as a disulfide reductase system and protects cells against both oxidative and reductive stress; protein abundance increases in response to DNA replication stress; TRR1 has a paralog, TRR2, that arose from the whole genome duplication	['response to chemical', 'response to oxidative stress']	['ion binding', 'oxidoreductase activity']	['cytoplasm', 'mitochondrial envelope', 'mitochondrion']	S000001148	TRR2	ThioRedoxin Reductase	Mitochondrial thioredoxin reductase; involved in protection against oxidative stress, required with Glr1p to maintain the redox state of Trx3p; contains active-site motif (CAVC) present in prokaryotic orthologs; binds NADPH and FAD; TRR2 has a paralog, TRR1, that arose from the whole genome duplication	['response to chemical', 'response to oxidative stress']	['oxidoreductase activity']	['cytoplasm', 'mitochondrion']
Anc_5.416	YHR108W	YDR358W	-0.581603	3.32887	no_change	strong_act	S000001150	GGA2	Golgi-localized, Gamma-adaptin ear homology, Arf-binding protein	Protein that regulates Arf1p, Arf2p to facilitate Golgi trafficking; binds phosphatidylinositol 4-phosphate, which plays a role in TGN localization; has homology to gamma-adaptin; GGA2 has a paralog, GGA1, that arose from the whole genome duplication	['Golgi vesicle transport', 'endosomal transport', 'protein targeting', 'proteolysis involved in cellular protein catabolic process']	['ion binding', 'lipid binding', 'ubiquitin-like protein binding']	['Golgi apparatus', 'cytoplasm', 'endomembrane system']	S000002766	GGA1	Golgi-localized, Gamma-adaptin ear homology, Arf-binding protein	Golgi-localized protein with homology to gamma-adaptin; interacts with and regulates Arf1p and Arf2p in a GTP-dependent manner in order to facilitate traffic through the late Golgi; GGA1 has a paralog, GGA2, that arose from the whole genome duplication	['Golgi vesicle transport', 'endosomal transport', 'protein targeting', 'proteolysis involved in cellular protein catabolic process']	['ubiquitin-like protein binding']	['Golgi apparatus', 'cytoplasm', 'endomembrane system']
Anc_5.434	YDR368W	YOR120W	1.2301	6.31907	no_change	strong_act	S000002776	YPR1	Yeast Putative Reductase	NADPH-dependent aldo-keto reductase; reduces multiple substrates including 2-methylbutyraldehyde and D,L-glyceraldehyde, expression is induced by osmotic and oxidative stress; functionally redundant with other aldo-keto reductases; protein abundance increases in response to DNA replication stress; YPR1 has a paralog, GCY1, that arose from the whole genome duplication; human homolog AKR1B1 can com…	['carbohydrate metabolic process', 'response to chemical', 'response to oxidative stress']	['oxidoreductase activity']	['cytoplasm', 'nucleus']	S000005646	GCY1	Galactose-inducible Crystallin-like Yeast protein	Glycerol dehydrogenase; involved in an alternative pathway for glycerol catabolism used under microaerobic conditions; also has mRNA binding activity; member of the aldo-keto reductase (AKR) family; human homolog AKR1B1 can complement yeast null mutant; protein abundance increases in response to DNA replication stress; GCY1 has a paralog, YPR1, that arose from the whole genome duplication	['carbohydrate metabolic process', 'response to chemical', 'response to oxidative stress']	['RNA binding', 'mRNA binding', 'oxidoreductase activity']	['cytoplasm', 'nucleus']
Anc_5.471	YDR389W	YOR134W	-0.682693	2.25391	no_change	strong_act	S000002797	SAC7	Suppressor of ACtin	GTPase activating protein (GAP) for Rho1p; regulator of a Tor2p-mediated, Rho1p GTPase switch that controls organization of the actin cytoskeleton; negative regulator of the RHO1-PKC1-MAPK cell integrity (CWI) and membrane fluidity homeostasis signaling pathways; potential Cdc28p substrate; SAC7 has a paralog, BAG7, that arose from the whole genome duplication	['cell wall organization or biogenesis', 'cytoskeleton organization', 'regulation of organelle organization', 'signaling']	['enzyme regulator activity']	['cell cortex', 'cytoplasm']	S000005660	BAG7		Rho GTPase activating protein (RhoGAP); stimulates the intrinsic GTPase activity of Rho1p, which plays a bud growth by regulating actin cytoskeleton organization and cell wall biosynthesis, resulting in the downregulation of Rho1p; structurally and functionally related to Sac7p; BAG7 has a paralog, SAC7, that arose from the whole genome duplication	['signaling']	['enzyme regulator activity']	['cellular_component']
Anc_5.609	YDR475C	YOR019W	1.86378	2.29516	no_change	strong_act	S000002883	JIP4	Jumonji domain Interacting Protein	Protein of unknown function; previously annotated as two separate ORFs, YDR474C and YDR475C, which were merged as a result of corrections to the systematic reference sequence; JIP4 has a paralog, YOR019W, that arose from the whole genome duplication	['biological_process']	['molecular_function']	['cellular_component']	S000005545			Protein of unknown function; may interact with ribosomes, based on co-purification experiments; YOR019W has a paralog, JIP4, that arose from the whole genome duplication	['mitochondrion organization']	['molecular_function']	['cytoplasm', 'ribosome']
Anc_5.619	YOR028C	YDR259C	1.54047	2.48942	no_change	strong_act	S000005554	CIN5	Chromosome INstability	Basic leucine zipper (bZIP) transcription factor of the yAP-1 family; physically interacts with the Tup1-Cyc8 complex and recruits Tup1p to its targets; mediates pleiotropic drug resistance and salt tolerance; nuclearly localized under oxidative stress and sequestered in the cytoplasm by Lot6p under reducing conditions; CIN5 has a paralog, YAP6, that arose from the whole genome duplication	['response to chemical', 'response to osmotic stress', 'transcription from RNA polymerase II promoter']	['DNA binding', 'transcription factor binding']	['cytoplasm', 'nucleus']	S000002667	YAP6	Yeast homolog of AP-1	Basic leucine zipper (bZIP) transcription factor; physically interacts with the Tup1-Cyc8 complex and recruits Tup1p to its targets; overexpression increases sodium and lithium tolerance; computational analysis suggests a role in regulation of expression of genes involved in carbohydrate metabolism; YAP6 has a paralog, CIN5, that arose from the whole genome duplication	['transcription from RNA polymerase II promoter']	['DNA binding', 'nucleic acid binding transcription factor activity', 'transcription factor activity, protein binding']	['nucleus']
Anc_5.655	YKR072C	YOR054C	-0.716128	2.22521	no_change	strong_act	S000001780	SIS2	SIt4 Suppressor	Negative regulatory subunit of protein phosphatase 1 (Ppz1p); involved in coenzyme A biosynthesis; subunit of phosphopantothenoylcysteine decarboxylase (PPCDC: Cab3p, Sis2p, Vhs3p) complex and the CoA-Synthesizing Protein Complex (CoA-SPC: Cab2p, Cab3p, Cab4p, Cab5p, Sis2p and Vhs3p); SIS2 has a paralog, VHS3, that arose from the whole genome duplication	['cofactor metabolic process', 'mitotic cell cycle', 'nucleobase-containing small molecule metabolic process', 'regulation of cell cycle', 'response to osmotic stress']	['enzyme regulator activity', 'lyase activity']	['cytoplasm', 'nucleus']	S000005580	VHS3	Viable in a Hal3 Sit4 background	Negative regulatory subunit of protein phosphatase 1 Ppz1p; involved in coenzyme A biosynthesis; subunit of the phosphopantothenoylcysteine decarboxylase (PPCDC; Cab3p, Sis2p, Vhs3p) complex and the CoA-Synthesizing Protein Complex (CoA-SPC: Cab2p, Cab3p, Cab4p, Cab5p, Sis2p and Vhs3p)	['cellular ion homeostasis', 'cofactor metabolic process', 'nucleobase-containing small molecule metabolic process']	['enzyme regulator activity', 'lyase activity']	['cytoplasm']
Anc_5.663	YKR075C	YOR062C	-0.63806	2.32522	no_change	strong_act	S000001783			Protein of unknown function; similar to Reg1p; expression regulated by glucose and Rgt1p; GFP-fusion protein is induced in response to the DNA-damaging agent MMS; YKR075C has a paralog, YOR062C, that arose from the whole genome duplication	['biological_process']	['molecular_function']	['cytoplasm', 'nucleus']	S000005588			Protein of unknown function; similar to Reg1p; expression regulated by glucose and Rgt1p; GFP-fusion protein is induced in response to the DNA-damaging agent MMS; YOR062C has a paralog, YKR075C, that arose from the whole genome duplication	['biological_process']	['molecular_function']	['cytoplasm', 'nucleus']
Anc_6.14	YOR003W	YEL060C	1.78777	3.51018	no_change	strong_act	S000005529	YSP3	Yeast Subtilisin-like Protease III	Putative precursor of the subtilisin-like protease III; SWAT-GFP and mCherry fusion proteins localize to the endoplasmic reticulum; YSP3 has a paralog, PRB1, that arose from the whole genome duplication	['other']	['hydrolase activity', 'peptidase activity']	['cytoplasm', 'endomembrane system', 'endoplasmic reticulum']	S000000786	PRB1	PRoteinase B	Vacuolar proteinase B (yscB) with H3 N-terminal endopeptidase activity; serine protease of the subtilisin family; involved in protein degradation in the vacuole and required for full protein degradation during sporulation; activity inhibited by Pbi2p; protein abundance increases in response to DNA replication stress; PRB1 has a paralog, YSP3, that arose from the whole genome duplication	['response to starvation', 'sporulation']	['hydrolase activity', 'peptidase activity']	['cytoplasm', 'vacuole']
Anc_6.70	YLR273C	YOR178C	2.17059	4.91777	no_change	strong_act	S000004263	PIG1	Protein Interacting with Gsy2p	Putative targeting subunit for type-1 protein phosphatase Glc7p; tethers Glc7p to Gsy2p glycogen synthase; PIG1 has a paralog, GAC1, that arose from the whole genome duplication	['carbohydrate metabolic process', 'generation of precursor metabolites and energy']	['enzyme regulator activity']	['cytoplasm']	S000005704	GAC1	Glycogen ACcumulation	Regulatory subunit for Glc7p type-1 protein phosphatase (PP1); tethers Glc7p to Gsy2p glycogen synthase, binds Hsf1p heat shock transcription factor, required for induction of some HSF-regulated genes under heat shock; GAC1 has a paralog, PIG1, that arose from the whole genome duplication	['carbohydrate metabolic process', 'chromosome segregation', 'generation of precursor metabolites and energy', 'meiotic cell cycle', 'mitotic cell cycle', 'organelle fission', 'regulation of cell cycle', 'regulation of organelle organization', 'response to heat']	['enzyme regulator activity']	['cytoplasm']
Anc_6.93	YLR297W	YOR186W	0.585678	5.47272	no_change	strong_act	S000004288			Protein of unknown function; green fluorescent protein (GFP)-fusion protein localizes to the vacuole; not an essential gene; induced by treatment with 8-methoxypsoralen and UVA irradiation; relocalizes from nucleus to vacuole upon DNA replication stress; YLR297W has a paralog, YOR186W, that arose from the whole genome duplication	['biological_process']	['molecular_function']	['cytoplasm', 'membrane', 'nucleus', 'vacuole']	S000005712			Putative protein of unknown function; proper regulation of expression during heat stress is sphingolipid-dependent; mCherry fusion protein localizes to the vacuole; YOR186W has a paralog, YLR297W, that arose from the whole genome duplication	['biological_process']	['molecular_function']	['cellular_component']
Anc_6.107	YGL056C	YBR214W	-0.736208	3.99805	no_change	strong_act	S000003024	SDS23	homolog of S. pombe SDS23	Protein involved in cell separation during budding; one of two S. cerevisiae homologs (Sds23p and Sds24p) of the S. pombe Sds23 protein, which is implicated in APC/cyclosome regulation; SDS23 has a paralog, SDS24, that arose from the whole genome duplication	['other']	['molecular_function']	['cytoplasm', 'nucleus']	S000000418	SDS24	homolog of S. pombe SDS23	Protein involved in cell separation during budding; one of two S. cerevisiae homologs (Sds23p and Sds24p) of the S. pombe Sds23 protein, which is implicated in APC/cyclosome regulation; may play an indirect role in fluid-phase endocytosis; protein abundance increases in response to DNA replication stress; SDS24 has a paralog, SDS23, that arose from the whole genome duplication	['endocytosis']	['molecular_function']	['cytoplasm']
Anc_6.170	YPL177C	YGL096W	0.342935	3.60847	no_change	strong_act	S000006098	CUP9		Homeodomain-containing transcriptional repressor; regulates expression of PTR2, which encodes a major peptide transporter; imported peptides activate ubiquitin-dependent proteolysis, resulting in degradation of Cup9p and de-repression of PTR2 transcription; CUP9 has a paralog, TOS8, that arose from the whole genome duplication; protein abundance increases in response to DNA replication stress	['regulation of transport', 'transcription from RNA polymerase II promoter']	['DNA binding', 'nucleic acid binding transcription factor activity', 'transcription factor activity, protein binding', 'transcription factor binding']	['nucleus']	S000003064	TOS8	Target Of Sbf	Homeodomain-containing protein and putative transcription factor; found associated with chromatin; target of SBF transcription factor; induced during meiosis and under cell-damaging conditions; TOS8 has a paralog, CUP9, that arose from the whole genome duplication	['biological_process']	['DNA binding', 'chromatin binding']	['chromosome', 'nucleus']
Anc_6.256	YMR182C	YPL230W	-2.22069	5.17513	no_change	strong_act	S000004794	RGM1		Putative zinc finger DNA binding transcription factor; contains two N-terminal C2H2 zinc fingers and C-terminal proline rich domain; overproduction impairs cell growth and induces expression of genes involved in monosaccharide catabolism and aldehyde metabolism; regulates expression of of Y' telomeric elements and subtelomeric COS genes; relocalizes to the cytosol in response to hypoxia; RGM1 has…	['transcription from RNA polymerase II promoter']	['DNA binding', 'nucleic acid binding transcription factor activity']	['chromosome', 'cytoplasm', 'nucleus']	S000006151	USV1	Up in StarVation	Putative transcription factor containing a C2H2 zinc finger; mutation affects transcriptional regulation of genes involved in growth on non-fermentable carbon sources, response to salt stress and cell wall biosynthesis; USV1 has a paralog, RGM1, that arose from the whole genome duplication	['response to chemical', 'response to osmotic stress', 'transcription from RNA polymerase II promoter']	['DNA binding']	['nucleus']
Anc_6.267	YMR186W	YPL240C	-0.267358	3.61069	no_change	strong_act	S000004798	HSC82		Cytoplasmic chaperone of the Hsp90 family; plays a role in determining prion variants; redundant in function and nearly identical with Hsp82p, and together they are essential; expressed constitutively at 10-fold higher basal levels than HSP82 and induced 2-3 fold by heat shock; contains two acid-rich unstructured regions that promote the solubility of chaperone-substrate complexes; HSC82 has a pa…	['protein complex biogenesis', 'protein folding', 'response to heat', 'telomere organization']	['ATPase activity', 'hydrolase activity', 'unfolded protein binding']	['cytoplasm', 'membrane', 'mitochondrion', 'plasma membrane']	S000006161	HSP82	Heat Shock Protein	Hsp90 chaperone; redundant in function with Hsc82p; required for pheromone signaling, negative regulation of Hsf1p; docks with Tom70p for mitochondrial preprotein delivery; promotes telomerase DNA binding, nucleotide addition; protein abundance increases in response to DNA replication stress; promotes solubility of chaperone-substrate complexes; HSP82 has a paralog, HSC82, that arose from the who…	['mitochondrion organization', 'protein complex biogenesis', 'protein folding', 'protein maturation', 'protein targeting', 'regulation of DNA metabolic process', 'regulation of organelle organization', 'response to osmotic stress', 'telomere organization']	['ATPase activity', 'hydrolase activity', 'unfolded protein binding']	['cytoplasm']
Anc_6.345	YCR073W-A	YNR034W	1.33239	2.09201	no_change	strong_act	S000000718	SOL2	Suppressor Of Los1-1	Protein with a possible role in tRNA export; shows similarity to 6-phosphogluconolactonase non-catalytic domains but does not exhibit this enzymatic activity; homologous to Sol3p and Sol4p; SOL2 has a paralog, SOL1, that arose from the whole genome duplication	['nuclear transport', 'nucleobase-containing compound transport']	['molecular_function']	['cytoplasm']	S000005317	SOL1	Suppressor Of Los1-1	Protein with a possible role in tRNA export; shows similarity to 6-phosphogluconolactonase non-catalytic domains but does not exhibit this enzymatic activity; homologous to Sol3p and Sol4p; SOL1 has a paralog, SOL2, that arose from the whole genome duplication; protein abundance increases in response to DNA replication stress	['nuclear transport', 'nucleobase-containing compound transport']	['molecular_function']	['cytoplasm', 'nucleus']
Anc_6.348	YCR075W-A	YNR034W-A	0.444003	7.20095	no_change	strong_act	S000028519	EGO2	Exit from rapamycin-induced GrOwth arrest	Subunit of the EGO/GSE complex; the vacuolar/endosomal membrane associated EGO/GSE complex regulates exit from rapamycin-induced growth arrest, stimulating microautophagy and sorting of Gap1p from the endosome to the plasma membrane; identified by homology to Ashbya gossypii; EGO2 has a paralog, EGO4, that arose from the whole genome duplication	['signaling']	['molecular_function']	['cytoplasm', 'cytoplasmic vesicle', 'endomembrane system', 'membrane', 'vacuole']	S000007525	EGO4	Exit from rapamycin-induced GrOwth arrest	Protein of unknown function; expressed during diauxic shift and stationary phase, and negatively regulated by glucose; expression is regulated by Msn2p/Msn4p; overexpression slows down progression through meiosis and improves fermentative efficiency; YNR034W-A has a paralog, YCR075W-A, that arose from the whole genome duplication	['biological_process']	['molecular_function']	['cytoplasm']
Anc_6.371	YNR047W	YCR091W	1.04325	3.19076	no_change	strong_act	S000005330	FPK1	FliPase Kinase 1	Ser/Thr protein kinase; phosphorylates several aminophospholipid translocase family members, regulating phospholipid translocation and membrane asymmetry; phosphorylates and inhibits the protein kinase Akl1p, stimulating endocytosis; phosphorylates and inhibits upstream inhibitory kinase Ypk1p; localizes to the cytoplasm, early endosome/TGN, the plasma membrane and the shmoo tip; redundant role w…	['conjugation', 'ion transport', 'lipid transport', 'protein phosphorylation', 'regulation of transport', 'response to chemical']	['kinase activity', 'transferase activity']	['cytoplasm', 'membrane', 'plasma membrane', 'site of polarized growth']	S000000687	KIN82	protein KINase	Putative serine/threonine protein kinase; implicated in the regulation of phospholipid asymmetry through the activation of phospholipid translocases (flippases); involved in the phosphorylation of upstream inhibitory kinase Ypk1p along with Fpk1p; has a redundant role in the cellular response to mating pheromone; KIN82 has a paralog, FPK1, that arose from the whole genome duplication	['conjugation', 'ion transport', 'lipid transport', 'protein phosphorylation', 'response to chemical']	['kinase activity', 'transferase activity']	['cellular_component']
Anc_7.45	YAL038W	YOR347C	-0.996712	2.45298	no_change	strong_act	S000000036	CDC19	Cell Division Cycle	Pyruvate kinase; functions as a homotetramer in glycolysis to convert phosphoenolpyruvate to pyruvate, the input for aerobic (TCA cycle) or anaerobic (glucose fermentation) respiration; regulated via allosteric activation by fructose bisphosphate; CDC19 has a paralog, PYK2, that arose from the whole genome duplication	['carbohydrate metabolic process', 'cofactor metabolic process', 'generation of precursor metabolites and energy', 'monocarboxylic acid metabolic process', 'nucleobase-containing small molecule metabolic process']	['transferase activity']	['cytoplasm', 'membrane', 'plasma membrane']	S000005874	PYK2	PYruvate Kinase	Pyruvate kinase; appears to be modulated by phosphorylation; transcription repressed by glucose, and Pyk2p may be active under low glycolytic flux; PYK2 has a paralog, CDC19, that arose from the whole genome duplication	['monocarboxylic acid metabolic process']	['transferase activity']	['cytoplasm', 'mitochondrion']
Anc_7.55	YOR338W	YAL034C	-1.83224	2.52739	no_change	strong_act	S000005865			Putative protein of unknown function; YOR338W transcription is regulated by Azf1p and its transcript is a specific target of the G protein effector Scp160p; identified as being required for sporulation in a high-throughput mutant screen; YOR338W has a paralog, FUN19, that arose from the whole genome duplication	['meiotic cell cycle', 'sporulation', 'transcription from RNA polymerase II promoter']	['molecular_function']	['cellular_component']	S000002134	FUN19	Function Unknown Now	Non-essential protein of unknown function; expression induced in response to heat stress; FUN19 has a paralog, YOR338W, that arose from the whole genome duplication	['biological_process']	['molecular_function']	['cellular_component']
Anc_7.67	YOR327C	YAL030W	-0.305253	2.00952	no_change	strong_act	S000005854	SNC2	Suppressor of the Null allele of CAP	Vesicle membrane receptor protein (v-SNARE); involved in the fusion between Golgi-derived secretory vesicles with the plasma membrane; Snc2p levels regulated by Vps45p; member of the synaptobrevin/VAMP family of R-type v-SNARE proteins; SNC2 has a paralog, SNC1, that arose from the whole genome duplication	['Golgi vesicle transport', 'endocytosis', 'exocytosis', 'membrane fusion', 'organelle fusion', 'vesicle organization']	['other']	['Golgi apparatus', 'cellular bud', 'cytoplasm', 'cytoplasmic vesicle', 'endomembrane system', 'membrane']	S000000028	SNC1	Suppressor of the Null allele of CAP	Vesicle membrane receptor protein (v-SNARE); involved in the fusion between Golgi-derived secretory vesicles with the plasma membrane; proposed to be involved in endocytosis; member of the synaptobrevin/VAMP family of R-type v-SNARE proteins; SNC1 has a paralog, SNC2, that arose from the whole genome duplication	['Golgi vesicle transport', 'endocytosis', 'exocytosis', 'membrane fusion', 'organelle fusion', 'vesicle organization']	['other']	['Golgi apparatus', 'cellular bud', 'cytoplasm', 'cytoplasmic vesicle', 'endomembrane system', 'membrane', 'plasma membrane', 'site of polarized growth']
Anc_7.69	YOR324C	YAL028W	-1.46884	2.80819	no_change	strong_act	S000005851	FRT1	Functionally Related to TCP1	Tail-anchored ER membrane protein of unknown function; substrate of the phosphatase calcineurin; interacts with homolog Frt2p; promotes cell growth in stress conditions, possibly via a role in posttranslational translocation; FRT1 has a paralog, FRT2, that arose from the whole genome duplication	['response to osmotic stress']	['molecular_function']	['cytoplasm', 'endomembrane system', 'endoplasmic reticulum']	S000000026	FRT2	Functionally Related to TCP1	Tail-anchored ER membrane protein of unknown function; interacts with homolog Frt1p; promotes growth in conditions of high Na+, alkaline pH, or cell wall stress, possibly via a role in posttranslational translocation; potential Cdc28p substrate; FRT2 has a paralog, FRT1, that arose from the whole genome duplication	['response to osmotic stress']	['molecular_function']	['cytoplasm', 'endomembrane system', 'endoplasmic reticulum']
Anc_7.86	YOL045W	YAL017W	0.131508	3.15824	no_change	strong_act	S000005405	PSK2	Pas domain-containing Serine/threonine protein Kinase	PAS-domain containing serine/threonine protein kinase; regulates sugar flux and translation in response to an unknown metabolite by phosphorylating Ugp1p and Gsy2p (sugar flux) and Caf20p, Tif11p and Sro9p (translation); PSK2 has a paralog, PSK1, that arose from the whole genome duplication	['carbohydrate metabolic process', 'cytoplasmic translation', 'generation of precursor metabolites and energy', 'protein phosphorylation', 'regulation of translation']	['kinase activity', 'transferase activity']	['cytoplasm', 'mitochondrion']	S000000015	PSK1	Pas domain-containing Serine/threonine protein Kinase	PAS domain-containing serine/threonine protein kinase; coordinately regulates protein synthesis and carbohydrate metabolism and storage in response to a unknown metabolite that reflects nutritional status; PSK1 has a paralog, PSK2, that arose from the whole genome duplication	['carbohydrate metabolic process', 'generation of precursor metabolites and energy', 'protein phosphorylation']	['kinase activity', 'transferase activity']	['cytoplasm']
Anc_7.121	YOL036W	YIR016W	-0.532673	3.40236	no_change	strong_act	S000005396			Protein of unknown function; potential Cdc28p substrate; YOL036W has a paralog, YIR016W, that arose from the whole genome duplication	['biological_process']	['molecular_function']	['cellular_component']	S000001455			Putative protein of unknown function; expression directly regulated by the metabolic and meiotic transcriptional regulator Ume6p; overexpression causes a cell cycle delay or arrest; non-essential gene; YIR016W has a paralog, YOL036W, that arose from the whole genome duplication	['biological_process']	['molecular_function']	['cellular_component']
Anc_7.248	YIL057C	YER067W	2.80195	5.85198	no_change	strong_act	S000001319	RGI2	Respiratory growth induced	Protein of unknown function; involved in energy metabolism under respiratory conditions; expression induced under carbon limitation and repressed under high glucose; RGI2 has a paralog, RGI1, that arose from the whole genome duplication	['generation of precursor metabolites and energy']	['molecular_function']	['cytoplasm']	S000000869	RGI1	Respiratory Growth Induced	Protein involved in energy metabolism under respiratory conditions; abundance is increased upon intracellular iron depletion or in response to DNA replication stress; suppresses pro-apoptotic effect of expressing human BAX in yeast cells; RGI1 has a paralog, RGI2, that arose from the whole genome duplication	['generation of precursor metabolites and energy']	['molecular_function']	['cytoplasm', 'nucleus']
Anc_7.294	YDL181W	YDL130W-A	2.25793	5.10973	no_change	strong_act	S000002340	INH1	INHibitor (of F1F0-ATPase)	Protein that inhibits ATP hydrolysis by the F1F0-ATP synthase; inhibitory function is enhanced by stabilizing proteins Stf1p and Stf2p; has a calmodulin-binding motif and binds calmodulin in vitro; INH1 has a paralog, STF1, that arose from the whole genome duplication	['other']	['enzyme regulator activity']	['cytoplasm', 'mitochondrion']	S000007232	STF1	STabilizing Factor	Protein involved in regulation of the mitochondrial F1F0-ATP synthase; Stf1p and Stf2p act as stabilizing factors that enhance inhibitory action of the Inh1p protein; protein abundance increases in response to DNA replication stress; STF1 has a paralog, INH1, that arose from the whole genome duplication	['other']	['enzyme binding']	['cytoplasm', 'mitochondrion']
Anc_7.309	YDL138W	YDL194W	0.0248173	2.68688	no_change	strong_act	S000002297	RGT2	Restores Glucose Transport	Plasma membrane high glucose sensor that regulates glucose transport; low affinity sesnor that contains 12 predicted transmembrane segments and a long C-terminal tail required for hexose transporter induction; phosphorylation of the tail by Yck1p/Yck2p facilitates binding to the HXT co-repressors, Mth1p and Std1p; RGT2 has a paralog, SNF3, that arose from the whole genome duplication	['response to chemical', 'signaling']	['molecular_function']	['membrane', 'plasma membrane']	S000002353	SNF3	Sucrose NonFermenting	Plasma membrane low glucose sensor, regulates glucose transport; high affinity sensor that contains 12 predicted transmembrane segments and a long C-terminal tail required for induction of hexose transporters; also senses fructose and mannose; SNF3 has a paralog, RGT2, that arose from the whole genome duplication	['carbohydrate transport', 'meiotic cell cycle', 'organelle fission', 'regulation of cell cycle', 'regulation of organelle organization', 'response to chemical', 'signaling']	['other']	['membrane', 'plasma membrane']
Anc_7.386	YBL061C	YER096W	-1.75666	3.56812	weak_rep	strong_act	S000000157	SKT5		Activator of Chs3p (chitin synthase III) during vegetative growth; recruits Chs3p to the bud neck via interaction with Bni4p; SKT5 has a paralog, SHC1, that arose from the whole genome duplication	['carbohydrate metabolic process', 'cell wall organization or biogenesis']	['enzyme regulator activity']	['cell cortex', 'cellular bud', 'cytoplasm', 'cytoskeleton', 'site of polarized growth']	S000000898	SHC1	Sporulation-specific Homolog of CSD4	Sporulation-specific activator of Chs3p (chitin synthase III); required for the synthesis of the chitosan layer of ascospores; transcriptionally induced at alkaline pH; SHC1 has a paralog, SKT5, that arose from the whole genome duplication	['meiotic cell cycle', 'sporulation']	['enzyme regulator activity']	['membrane']
Anc_7.390	YBL067C	YER098W	-0.299187	2.05463	no_change	strong_act	S000000163	UBP13	UBiquitin-specific Protease	Ubiquitin-specific protease that cleaves Ub-protein fusions; UBP13 has a paralog, UBP9, that arose from the whole genome duplication	['other']	['hydrolase activity', 'peptidase activity']	['cellular_component']	S000000900	UBP9	UBiquitin-specific Protease	Ubiquitin-specific protease that cleaves ubiquitin-protein fusions; UBP9 has a paralog, UBP13, that arose from the whole genome duplication	['protein modification by small protein conjugation or removal']	['hydrolase activity', 'peptidase activity']	['cytoplasm']
Anc_7.420	YBL089W	YER119C	0.223513	2.97983	no_change	strong_act	S000000185	AVT5	Amino acid Vacuolar Transport	Putative transporter; member of a family of seven S. cerevisiae genes (AVT1-7) related to vesicular GABA-glycine transporters; AVT5 has a paralog, AVT6, that arose from the whole genome duplication	['other']	['other']	['membrane']	S000000921	AVT6	Amino acid Vacuolar Transport	Vacuolar aspartate and glutamate exporter; member of a family of seven genes (AVT1-7) related to vesicular GABA-glycine transporters; involved in compartmentalizing acidic amino acids in response to nitrogen starvation; AVT6 has a paralog, AVT5, that arose from the whole genome duplication	['amino acid transport', 'ion transport', 'transmembrane transport']	['transmembrane transporter activity']	['cytoplasm', 'membrane', 'vacuole']
Anc_7.423	YER120W	YBL091C-A	-0.281938	2.18653	no_change	strong_act	S000000922	SCS2	Suppressor of Choline Sensitivity	Integral ER membrane protein, regulates phospholipid metabolism; one of 6 proteins (Ist2p, Scs2p, Scs22p, Tcb1p, Tcb2p, Tcb3p) that connect ER to plasma membrane (PM) and regulate PI4P levels by controlling access of Sac1p phosphatase to substrate PI4P in the PM; interacts with FFAT motifs in Opi1p, Swh1p, Osh2p, and Osh3p; involved in telomeric silencing; VAP homolog; SCS2 has a paralog, SCS22, …	['chromatin organization', 'lipid metabolic process', 'lipid transport', 'nuclear transport', 'organelle inheritance', 'protein targeting', 'regulation of transport']	['ion binding', 'lipid binding']	['cellular bud', 'cytoplasm', 'endomembrane system', 'endoplasmic reticulum', 'membrane', 'nucleus', 'plasma membrane', 'site of polarized growth']	S000007228	SCS22	Suppressor of Choline Sensitivity	Protein involved in regulation of phospholipid metabolism; one of 6 proteins (Ist2p, Scs2p, Scs22p, Tcb1p, Tcb2p, Tcb3p) that connect the ER and plasma membrane (PM); regulates PM PI4P levels by controlling access of the Sac1p phosphatase to its substrate, PI4P; human VAP homolog; similar to D. melanogaster inturned protein; SWAT-GFP and mCherry fusion proteins localize to the cytosol; SCS22 has …	['lipid metabolic process']	['molecular_function']	['cytoplasm']
Anc_7.529	YLR456W	YPR172W	-0.194135	2.88975	no_change	strong_act	S000004448			Protein of unknown function; predicted to encode a pyridoxal 5'-phosphate synthase based on sequence similarity but purified protein does not possess this activity, nor does it bind flavin mononucleotide (FMN); null mutant displays increased resistance to antifungal agents gliotoxin, cycloheximide and H2O2; YLR456W has a paralog, YPR172W, that arose from the whole genome duplication	['biological_process']	['molecular_function']	['cellular_component']	S000006376			Protein of unknown function; predicted to encode a pyridoxal 5'-phosphate synthase based on sequence similarity but purified protein does not possess this activity, nor does it bind flavin mononucleotide (FMN); transcriptionally activated by Yrm1p along with genes involved in multidrug resistance; YPR172W has a paralog, YLR456W, that arose from the whole genome duplication	['biological_process']	['molecular_function']	['cytoplasm', 'nucleus']
Anc_8.2	YFL048C	YLR080W	0.137758	4.5986	no_change	strong_act	S000001846	EMP47		Integral membrane component of ER-derived COPII-coated vesicles; functions in ER to Golgi transport; forms a complex with Ssp120p that may function in trafficking plasma membrane glycoproteins through early secretory pathway; EMP47 has a paralog, EMP46, that arose from the whole genome duplication	['Golgi vesicle transport']	['other']	['Golgi apparatus', 'cytoplasm', 'cytoplasmic vesicle', 'endomembrane system', 'endoplasmic reticulum', 'membrane', 'vacuole']	S000004070	EMP46		Integral membrane component of ER-derived COPII-coated vesicles; functions in ER to Golgi transport; EMP46 has a paralog, EMP47, that arose from the whole genome duplication	['Golgi vesicle transport']	['other']	['Golgi apparatus', 'cytoplasm', 'cytoplasmic vesicle', 'endomembrane system', 'endoplasmic reticulum', 'membrane']
Anc_8.14	YLR072W	YFL042C	0.97178	3.0926	no_change	strong_act	S000004062	LAM6	Lipid transfer protein Anchored at Membrane contact site	Sterol transporter that transfers sterols between membranes; may regulate and coordinate formation of contact sites between organelles; localizes to ER-mitochondrial contact sites in a Tom70p- and Tom71p-dependent manner; mitochondrial localization requires GRAM domain; also localizes to ER-vacuole contact sites, in a Vac8p-dependent manner; has GRAM and StART-like (VASt) domains; one of six StAR…	['lipid transport']	['other']	['cytoplasm', 'mitochondrion']	S000001852	LAM5	Lipid transfer protein Anchored at Membrane contact site	Putative sterol transfer protein; one of six StART-like domain-containing proteins in yeast that may be involved in sterol transfer between intracellular membranes; conserved across eukaryotes; has both GRAM and StART-like (VASt) domains; localizes to membrane contact sites throughout the cell, including nucleus-vacuole junctions and ER-mitochondrial contact sites	['lipid transport']	['other']	['cytoplasm', 'endomembrane system', 'endoplasmic reticulum']
Anc_8.217	YER158C	YDR085C	0.954789	3.03499	no_change	strong_act	S000000960			Protein of unknown function; potentially phosphorylated by Cdc28p; YER158C has a paralog, AFR1, that arose from the whole genome duplication	['biological_process']	['molecular_function']	['cellular_component']	S000002492	AFR1	Alpha-Factor Receptor regulator	Protein required for pheromone-induced projection (shmoo) formation; regulates septin architecture during mating; has an RVXF motif that mediates targeting of Glc7p to mating projections; interacts with Cdc12p; AFR1 has a paralog, YER158C, that arose from the whole genome duplication	['cell morphogenesis', 'conjugation', 'response to chemical', 'signaling']	['signal transducer activity']	['other']
Anc_8.434	YLR223C	YDR223W	-1.42707	3.1496	weak_rep	strong_act	S000004213	IFH1	Interacts with Fork Head	Coactivator, regulates transcription of ribosomal protein (RP) genes; recruited to RP gene promoters during optimal growth conditions via Fhl1p; subunit of CURI, a complex that coordinates RP production and pre-rRNA processing; regulated by acetylation and phosphorylation at different growth states via TORC1 signaling; IFH1 has a paralog, CRF1, that arose from the whole genome duplication	['chromatin organization', 'transcription from RNA polymerase II promoter']	['transcription factor activity, protein binding']	['chromosome', 'nucleolus', 'nucleus']	S000002631	CRF1	Co-Repressor with FHL1	Transcriptional corepressor; involved in repression of ribosomal protein (RP) gene transcription via the TOR signaling pathway which promotes accumulation of Crf1p in the nucleus; role in repression of RP genes varies by strain; CRF1 has a paralog, IFH1, that arose from the whole genome duplication	['transcription from RNA polymerase II promoter']	['transcription factor activity, protein binding']	['chromosome', 'cytoplasm', 'nucleus']
Anc_8.454	YDR233C	YDL204W	-0.470746	9.09946	no_change	strong_act	S000002641	RTN1	ReTiculoN-like	Reticulon protein; involved in nuclear pore assembly and maintenance of tubular ER morphology; promotes membrane curvature; regulates the ER asymmetry-induced inheritance block during ER stress; role in ER-derived peroxisomal biogenesis; increases tubular ER when overexpressed; mutants have reduced phosphatidylserine transfer between the ER and mitochondria; interacts with exocyst subunit Sec6p, …	['nucleus organization', 'organelle inheritance', 'peroxisome organization', 'protein complex biogenesis']	['molecular_function']	['Golgi apparatus', 'cell cortex', 'cytoplasm', 'endomembrane system', 'endoplasmic reticulum', 'membrane', 'mitochondrion']	S000002363	RTN2	ReTiculoN-like	Reticulon protein; involved in nuclear pore assembly and maintenance of tubular ER morphology; promotes membrane curvature; regulates the ER asymmetry-induced inheritance block during ER stress; role in ER-derived peroxisomal biogenesis; interacts with Sec6p, Yip3p, and Sbh1p; less abundant than RTN1; member of RTNLA (reticulon-like A) subfamily; protein increases in abundance and relocalizes to …	['organelle inheritance', 'peroxisome organization']	['molecular_function']	['cell cortex', 'cytoplasm', 'endomembrane system', 'endoplasmic reticulum', 'nucleus']
Anc_8.477	YPL026C	YDR247W	-0.751113	2.88707	no_change	strong_act	S000005947	SKS1	Suppressor Kinase of SNF3	Putative serine/threonine protein kinase; involved in the adaptation to low concentrations of glucose independent of the SNF3 regulated pathway; SKS1 has a paralog, VHS1, that arose from the whole genome duplication	['carbohydrate transport', 'protein phosphorylation', 'pseudohyphal growth', 'response to chemical', 'transcription from RNA polymerase II promoter']	['kinase activity', 'transferase activity']	['cytoplasm', 'nucleus']	S000002655	VHS1	Viable in a Hal3 Sit4 background	Cytoplasmic serine/threonine protein kinase; identified as a high-copy suppressor of the synthetic lethality of a sis2 sit4 double mutant, suggesting a role in G1/S phase progression; VHS1 has a paralog, SKS1, that arose from the whole genome duplication	['mitotic cell cycle', 'protein phosphorylation']	['kinase activity', 'transferase activity']	['cytoplasm']
Anc_8.590	YPL106C	YBR169C	-1.38295	4.95038	weak_rep	strong_act	S000006027	SSE1	Stress Seventy subfamily E	ATPase component of heat shock protein Hsp90 chaperone complex; serves as nucleotide exchange factor to load ATP onto the SSA class of cytosolic Hsp70s; plays a role in prion propagation and determining prion variants; binds unfolded proteins; member of Hsp110 subclass of HSP70 proteins; deletion results in spindle elongation in S phase; SSE1 has a paralog, SSE2, that arose from the whole genome …	['protein folding']	['enzyme regulator activity', 'ion binding']	['cytoplasm']	S000000373	SSE2	Stress Seventy subfamily E	Member of Hsp110 subclass of the heat shock protein 70 (HSP70) family; serves as nucleotide exchange factor to load ATP onto the SSA class of cytosolic Hsp70s; may be involved in protein folding; localized to the cytoplasm; SSE2 has a paralog, SSE1, that arose from the whole genome duplication	['protein folding']	['enzyme regulator activity']	['cytoplasm']
Anc_8.648	YPL137C	YOR227W	-0.960043	2.43521	no_change	strong_act	S000006058	GIP3	Glc7 Interacting Protein	Cytoplasmic protein that regulates protein phosphatase 1 Glc7p; overexpression relocalizes Glc7p from the nucleus and prevents chromosome segregation; may interact with ribosomes, based on co-purification experiments; GIP3 has a paralog, HER1, that arose from the whole genome duplication	['chromosome segregation', 'protein dephosphorylation', 'regulation of protein modification process']	['enzyme binding', 'enzyme regulator activity']	['cytoplasm', 'endomembrane system', 'endoplasmic reticulum', 'mitochondrion', 'ribosome']	S000005753	HER1	Hmg2p ER Remodeling	Protein of unknown function; required for proliferation or remodeling of the ER that is caused by overexpression of Hmg2p; may interact with ribosomes, based on co-purification experiments; HER1 has a paralog, GIP3, that arose from the whole genome duplication	['other']	['molecular_function']	['cytoplasm', 'mitochondrion', 'ribosome']
Anc_8.658	YPL145C	YOR237W	-0.571388	4.20192	no_change	strong_act	S000006066	KES1	KrE11-1 Suppressor	Sterol/phosphatidylinositol-4-phosphate (PI(4)P) exchanger; one of seven members of the yeast oxysterol binding protein family; involved in negative regulation of Sec14p-dependent Golgi complex secretory functions, peripheral membrane protein that localizes to the Golgi complex; KES1 has a paralog, HES1, that arose from the whole genome duplication	['Golgi vesicle transport', 'endocytosis', 'exocytosis', 'lipid metabolic process', 'lipid transport']	['ion binding', 'lipid binding']	['Golgi apparatus', 'cytoplasm', 'endomembrane system', 'membrane']	S000005763	HES1	Homologous to kES1	Protein implicated in the regulation of ergosterol biosynthesis; one of a seven member gene family with a common essential function and non-essential unique functions; similar to human oxysterol binding protein (OSBP); SWAT-GFP and mCherry fusion proteins localize to the bud neck and vacuolar membrane; HES1 has a paralog, KES1, that arose from the whole genome duplication	['endocytosis', 'exocytosis', 'lipid transport']	['lipid binding']	['cellular bud', 'cytoplasm', 'membrane', 'site of polarized growth', 'vacuole']
Anc_8.850	YMR285C	YML118W	-0.588613	2.19628	no_change	strong_act	S000004898	NGL2		Protein involved in 5.8S rRNA processing; Ccr4p-like RNase required for correct 3'-end formation of 5.8S rRNA at site E; similar to Ngl1p; NGL2 has a paralog, NGL3, that arose from the whole genome duplication	['rRNA processing']	['hydrolase activity', 'nuclease activity']	['other']	S000004587	NGL3		3'-5' exonuclease specific for poly-A RNAs; has a domain similar to a magnesium-dependent endonuclease motif in mRNA deadenylase Ccr4p; similar to Ngl1p; NGL3 has a paralog, NGL2, that arose from the whole genome duplication	['RNA catabolic process']	['hydrolase activity', 'nuclease activity']	['cellular_component']
