# Supplementary material for: Paralogs in the PKA Regulon Traveled Different Evolutionary Routes to Divergent Expression in Budding Yeast
Source: Front Fungal Biol. 2021 Apr 27;2:642336. doi: 10.3389/ffunb.2021.642336 (PMC10512328; doi:10.3389/ffunb.2021.642336)
Supplement: Supplementary file 3 [file Data_Sheet_3.zip › S4_DEpka_go_enrichment.xlsx]

## Sheet: P_ohnologs_v_all_greater
	N subset genes in goterm	N genes in subset	pct goterm in subset	pct go term in background	pct of go terms genes in subset	pvalue	genes	genes common name	oddsratio	detect_FDR	padj
cytoplasmic translation	110	1058	0.10397	0.0298153	0.674847	1.65293e-22	['YEL034W', 'YBR181C', 'YPR102C', 'YDL191W', 'YGR034W', 'YHR010W', 'YPR043W', 'YLR406C', 'YER117W', 'YPL198W', 'YPL249C-A', 'YMR242C', 'YDL136W', 'YPL090C', 'YDL061C', 'YHR203C', 'YPL079W', 'YBL072C', 'YDR447C', 'YNL069C', 'YPL143W', 'YLR048W', 'YOR182C', 'YMR143W', 'YBR048W', 'YBR031W', 'YBL087C', 'YKR057W', 'YML024W', 'YDL229W', 'YLR287C-A', 'YDL184C', 'YLL045C', 'YMR121C', 'YIL052C', 'YJR145C'…	['HYP2', 'RPS6B', 'RPL11A', 'RPL35A', 'RPL26B', 'RPL27A', 'RPL43A', 'RPL31B', 'RPL23B', 'RPL7B', 'RPL36B', 'RPL20A', 'RPL35B', 'RPS6A', 'RPS29B', 'RPS4B', 'RPL21B', 'RPS8A', 'RPS17B', 'RPL16B', 'RPL33A', 'RPS0B', 'RPS30B', 'RPS16A', 'RPS11B', 'RPL4A', 'RPL23A', 'RPS21A', 'RPS17A', 'SSB1', 'RPS30A', 'RPL41A', 'RPL8B', 'RPL15B', 'RPL34B', 'RPS4A', 'RPL22B', 'RPL16A', 'RPS14B', 'RPL13B', 'RPL41B', '…	3.77572	TRUE	1.68599e-20
lipid transport	38	1058	0.0359168	0.0122554	0.567164	4.4232e-07	['YKL126W', 'YOR011W', 'YHR155W', 'YER120W', 'YCR091W', 'YDR213W', 'YFL042C', 'YAR042W', 'YGL162W', 'YIL013C', 'YLR072W', 'YOL113W', 'YJL079C', 'YOR317W', 'YPR149W', 'YDR326C', 'YNR048W', 'YKL187C', 'YLL048C', 'YNL298W', 'YKR013W', 'YPR009W', 'YGR197C', 'YER166W', 'YLR228C', 'YPL145C', 'YHR080C', 'YDR093W', 'YMR079W', 'YDL019C', 'YNR047W', 'YHR001W', 'YCR094W', 'YMR246W', 'YNL257C', 'YKR003W', 'Y…	['YPK1', 'AUS1', 'LAM1', 'SCS2', 'KIN82', 'UPC2', 'LAM5', 'SWH1', 'SUT1', 'PDR11', 'LAM6', 'SKM1', 'PRY1', 'FAA1', 'NCE102', 'YSP2', 'YNR048W', 'FAT3', 'YBT1', 'CLA4', 'PRY2', 'SUT2', 'SNG1', 'DNF1', 'ECM22', 'KES1', 'LAM4', 'DNF2', 'SEC14', 'OSH2', 'FPK1', 'OSH7', 'CDC50', 'FAA4', 'SIP3', 'OSH6', 'HES1', 'UPS2']	3.00263	TRUE	2.25583e-05
cell wall organization or biogenesis	68	1058	0.0642722	0.0345711	0.359788	1.36019e-05	['YIL113W', 'YLR020C', 'YKL164C', 'YPL221W', 'YJR066W', 'YKR042W', 'YDR389W', 'YNL160W', 'YIL123W', 'YDR522C', 'YKL129C', 'YIL120W', 'YHR030C', 'YOL100W', 'YKR100C', 'YJL099W', 'YDR144C', 'YGL228W', 'YOR299W', 'YBL061C', 'YPR149W', 'YFR039C', 'YKR061W', 'YCL051W', 'YMR109W', 'YLR120C', 'YDR273W', 'YCL048W', 'YBR078W', 'YHR103W', 'YDR490C', 'YDR528W', 'YPR030W', 'YDR099W', 'YLR110C', 'YGR197C', 'Y…	['SDP1', 'YEH2', 'PIR1', 'FLC1', 'TOR1', 'UTH1', 'SAC7', 'YGP1', 'SIM1', 'SPS2', 'MYO3', 'QDR1', 'SLT2', 'PKH2', 'SKG1', 'CHS6', 'MKC7', 'SHE10', 'BUD7', 'SKT5', 'NCE102', 'OSW7', 'KTR2', 'LRE1', 'MYO5', 'YPS1', 'DON1', 'SPS22', 'ECM33', 'SBE22', 'PKH1', 'HLR1', 'CSR2', 'BMH2', 'CCW12', 'SNG1', 'BMH1', 'BCH2', 'GSC2', 'PRS2', 'WSC2', 'PST1', 'KTR6', 'EXG1', 'SED1', 'GFA1', 'MKK2', 'KRE2', 'PIR3',…	1.91814	TRUE	0.000355107
protein phosphorylation	69	1058	0.0652174	0.0353027	0.357513	1.39258e-05	['YIL113W', 'YKL126W', 'YDR122W', 'YER089C', 'YJR066W', 'YCR091W', 'YLR096W', 'YJL164C', 'YCL024W', 'YDL079C', 'YHR030C', 'YOL100W', 'YER129W', 'YOL113W', 'YPR111W', 'YMR199W', 'YPR149W', 'YCR073C', 'YNL307C', 'YGR188C', 'YBL056W', 'YDL214C', 'YIL095W', 'YDR247W', 'YGL208W', 'YDL155W', 'YLR248W', 'YKL166C', 'YHR135C', 'YNL298W', 'YFR014C', 'YNL154C', 'YJR059W', 'YNL020C', 'YPR119W', 'YPL256C', 'Y…	['SDP1', 'YPK1', 'KIN1', 'PTC2', 'TOR1', 'KIN82', 'KIN2', 'TPK1', 'KCC4', 'MRK1', 'SLT2', 'PKH2', 'SAK1', 'SKM1', 'DBF20', 'CLN1', 'NCE102', 'SSK22', 'MCK1', 'BUB1', 'PTC3', 'PRR2', 'PRK1', 'VHS1', 'SIP2', 'CLB3', 'RCK2', 'TPK3', 'YCK1', 'CLA4', 'CMK1', 'YCK2', 'PTK2', 'ARK1', 'CLB2', 'CLN2', 'RIM11', 'CLB1', 'ALK2', 'PKH1', 'GIN4', 'CLB5', 'DBF2', 'SKS1', 'PSK2', 'COQ8', 'HAL5', 'CLB4', 'NPR1', …	1.90649	TRUE	0.000355107
regulation of transport	37	1058	0.0349716	0.0155478	0.435294	6.40203e-05	['YKL126W', 'YJL084C', 'YGL071W', 'YER120W', 'YLR342W', 'YDR213W', 'YNR026C', 'YCR037C', 'YGL162W', 'YCR067C', 'YHR030C', 'YKL038W', 'YOL113W', 'YPL202C', 'YPR115W', 'YPR149W', 'YKR021W', 'YIL095W', 'YFR022W', 'YNL298W', 'YNL020C', 'YOR018W', 'YGR238C', 'YPR009W', 'YGR197C', 'YLR228C', 'YHR158C', 'YNL183C', 'YNR047W', 'YMR192W', 'YJL198W', 'YPL177C', 'YDR264C', 'YKL203C', 'YNL053W', 'YGR097W', 'Y…	['YPK1', 'ALY2', 'AFT1', 'SCS2', 'FKS1', 'UPC2', 'SEC12', 'PHO87', 'SUT1', 'SED4', 'SLT2', 'RGT1', 'SKM1', 'AFT2', 'RGC1', 'NCE102', 'ALY1', 'PRK1', 'ROG3', 'CLA4', 'ARK1', 'ROD1', 'KEL2', 'SUT2', 'SNG1', 'ECM22', 'KEL1', 'NPR1', 'FPK1', 'GYL1', 'PHO90', 'CUP9', 'AKR1', 'TOR2', 'MSG5', 'ASK10', 'ROM2']	2.29457	TRUE	0.00130601
endocytosis	39	1058	0.036862	0.0175599	0.40625	0.00013262	['YHR016C', 'YNL293W', 'YJL084C', 'YLR342W', 'YOR089C', 'YAR042W', 'YKL129C', 'YDL161W', 'YBL101C', 'YPL032C', 'YKR021W', 'YIL095W', 'YFR022W', 'YHR135C', 'YNL154C', 'YNL020C', 'YNL093W', 'YDR490C', 'YOR018W', 'YPR030W', 'YOR327C', 'YER166W', 'YPL145C', 'YNL183C', 'YDR093W', 'YDL019C', 'YDR069C', 'YHR001W', 'YBR214W', 'YCR094W', 'YHR161C', 'YDR264C', 'YKR003W', 'YKL203C', 'YOR237W', 'YLR206W', 'Y…	['YSC84', 'MSB3', 'ALY2', 'FKS1', 'VPS21', 'SWH1', 'MYO3', 'ENT1', 'ECM21', 'SVL3', 'ALY1', 'PRK1', 'ROG3', 'YCK1', 'YCK2', 'ARK1', 'YPT53', 'PKH1', 'ROD1', 'CSR2', 'SNC2', 'DNF1', 'KES1', 'NPR1', 'DNF2', 'OSH2', 'DOA4', 'OSH7', 'SDS24', 'CDC50', 'YAP1801', 'AKR1', 'OSH6', 'TOR2', 'HES1', 'ENT2', 'MYO5', 'SNC1', 'ROM2']	2.14128	TRUE	0.00218561
carbohydrate metabolic process	63	1058	0.0595463	0.0345711	0.333333	0.000172314	['YLR273C', 'YGR192C', 'YFR017C', 'YJR009C', 'YLR342W', 'YJL137C', 'YGR254W', 'YMR145C', 'YOL086C', 'YLR258W', 'YER059W', 'YKL038W', 'YER129W', 'YJL099W', 'YOR047C', 'YOR299W', 'YBL061C', 'YDR368W', 'YOR120W', 'YCR005C', 'YML100W', 'YMR261C', 'YBR218C', 'YBR145W', 'YPL219W', 'YGL084C', 'YMR105C', 'YIL045W', 'YGL062W', 'YER062C', 'YKL127W', 'YDR009W', 'YDR099W', 'YER177W', 'YOL059W', 'YKR027W', 'Y…	['PIG1', 'TDH3', 'IGD1', 'TDH2', 'FKS1', 'GLG2', 'ENO1', 'NDE1', 'ADH1', 'GSY2', 'PCL6', 'RGT1', 'SAK1', 'CHS6', 'STD1', 'BUD7', 'SKT5', 'YPR1', 'GCY1', 'CIT2', 'TSL1', 'TPS3', 'PYC2', 'ADH5', 'PCL8', 'GUP1', 'PGM2', 'PIG2', 'PYC1', 'GPP2', 'PGM1', 'GAL3', 'BMH2', 'BMH1', 'GPD2', 'BCH2', 'GSC2', 'PSK2', 'TOS3', 'REG1', 'EXG1', 'GFA1', 'AAP1', 'UGP1', 'ENO2', 'NDE2', 'GIP2', 'YJR030C', 'NTH1', 'GA…	1.76817	TRUE	0.00218561
response to starvation	25	1058	0.0236295	0.00914578	0.5	0.00019128	['YKL062W', 'YGL071W', 'YEL060C', 'YDR213W', 'YGL162W', 'YOR173W', 'YPL202C', 'YGL208W', 'YNL209W', 'YLR270W', 'YIL056W', 'YPR009W', 'YGL209W', 'YLR228C', 'YOL052C-A', 'YDR028C', 'YDL229W', 'YJL083W', 'YMR037C', 'YNR023W', 'YDR096W', 'YCR026C', 'YGR023W', 'YKR019C', 'YER037W']	['MSN4', 'AFT1', 'PRB1', 'UPC2', 'SUT1', 'DCS2', 'AFT2', 'SIP2', 'SSB2', 'DCS1', 'VHR1', 'SUT2', 'MIG2', 'ECM22', 'DDR2', 'REG1', 'SSB1', 'TAX4', 'MSN2', 'SNF12', 'GIS1', 'NPP1', 'MTL1', 'IRS4', 'PHM8']	2.62197	TRUE	0.00218561
generation of precursor metabolites and energy	51	1058	0.0482042	0.0261569	0.356643	0.000192848	['YLR273C', 'YGR192C', 'YFR017C', 'YKL141W', 'YJR009C', 'YDR178W', 'YJL137C', 'YGR254W', 'YMR145C', 'YOL086C', 'YLR258W', 'YER059W', 'YLR164W', 'YGL253W', 'YBR085W', 'YIL057C', 'YJL045W', 'YJR048W', 'YBR145W', 'YPL219W', 'YBR238C', 'YKL148C', 'YMR105C', 'YIL045W', 'YLR028C', 'YKL093W', 'YKL127W', 'YNL052W', 'YDR099W', 'YER177W', 'YOL045W', 'YDR028C', 'YHR047C', 'YKL035W', 'YBL030C', 'YER054C', 'Y…	['PIG1', 'TDH3', 'IGD1', 'SDH3', 'TDH2', 'SDH4', 'GLG2', 'ENO1', 'NDE1', 'ADH1', 'GSY2', 'PCL6', 'SHH4', 'HXK2', 'AAC3', 'RGI2', 'YJL045W', 'CYC1', 'ADH5', 'PCL8', 'YBR238C', 'SDH1', 'PGM2', 'PIG2', 'ADE16', 'MBR1', 'PGM1', 'COX5A', 'BMH2', 'BMH1', 'PSK2', 'REG1', 'AAP1', 'UGP1', 'PET9', 'GIP2', 'NDE2', 'RGI1', 'ENO2', 'COX5B', 'CIT1', 'GAC1', 'PCL7', 'ISF1', 'PSK1', 'CDC19', 'GSY1', 'GLG1', 'PCL…	1.88557	TRUE	0.00218561
signaling	72	1058	0.0680529	0.0426194	0.309013	0.000395853	['YIL113W', 'YOR101W', 'YER089C', 'YNL047C', 'YAL056W', 'YBR270C', 'YJR066W', 'YJL164C', 'YDR389W', 'YDR379W', 'YOR371C', 'YHR206W', 'YGL197W', 'YER114C', 'YHR030C', 'YOL100W', 'YOL105C', 'YPL089C', 'YDR144C', 'YBR140C', 'YGL089C', 'YOR047C', 'YLR260W', 'YPR032W', 'YCR073C', 'YBL056W', 'YML007W', 'YLR310C', 'YLR120C', 'YIL105C', 'YGL208W', 'YFR022W', 'YLR248W', 'YKL166C', 'YHR135C', 'YFR014C', 'Y…	['SDP1', 'RAS1', 'PTC2', 'SLM2', 'GPB2', 'BIT2', 'TOR1', 'TPK1', 'SAC7', 'RGA2', 'GPB1', 'SKN7', 'MDS3', 'BOI2', 'SLT2', 'PKH2', 'WSC3', 'RLM1', 'MKC7', 'IRA1', 'MF(ALPHA)2', 'STD1', 'LCB5', 'SRO7', 'SSK22', 'PTC3', 'YAP1', 'CDC25', 'YPS1', 'SLM1', 'SIP2', 'ROG3', 'RCK2', 'TPK3', 'YCK1', 'CMK1', 'YCK2', 'CLN2', 'PKH1', 'AFR1', 'ROD1', 'BMH2', 'BMH1', 'MDG1', 'WSC2', 'LCB3', 'IRS4', 'CMK2', 'IRA2'…	1.64034	TRUE	0.0040377
carbohydrate transport	15	1058	0.0141777	0.00457289	0.6	0.00092253	['YPR115W', 'YPL026C', 'YHR096C', 'YHR092C', 'YDR277C', 'YDR342C', 'YDR345C', 'YDR343C', 'YDL194W', 'YKL038W', 'YGR097W', 'YHR094C', 'YGL084C', 'YGL253W', 'YPL189W']	['RGC1', 'SKS1', 'HXT5', 'HXT4', 'MTH1', 'HXT7', 'HXT3', 'HXT6', 'SNF3', 'RGT1', 'ASK10', 'HXT1', 'GUP1', 'HXK2', 'GUP2']	3.13058	TRUE	0.00841832
response to chemical	114	1058	0.10775	0.0777392	0.268235	0.00099039	['YOR363C', 'YKL126W', 'YGL162W', 'YLL021W', 'YPL202C', 'YER174C', 'YDR453C', 'YDR480W', 'YOR120W', 'YNL065W', 'YDR513W', 'YAL051W', 'YLR248W', 'YHR135C', 'YNL154C', 'YPL256C', 'YGL013C', 'YDR085C', 'YOR018W', 'YCR089W', 'YER166W', 'YKL032C', 'YNL173C', 'YOL081W', 'YNR047W', 'YLR043C', 'YMR037C', 'YIR018W', 'YGR097W', 'YDL223C', 'YJR066W', 'YDR213W', 'YEL047C', 'YHR206W', 'YGR023W', 'YHR030C', 'Y…	['PIP2', 'YPK1', 'SUT1', 'SPA2', 'AFT2', 'GRX4', 'TSA2', 'DIG2', 'GCY1', 'AQR1', 'GRX2', 'OAF1', 'RCK2', 'YCK1', 'YCK2', 'CLN2', 'PDR1', 'AFR1', 'ROD1', 'FIG2', 'DNF1', 'IXR1', 'MDG1', 'IRA2', 'FPK1', 'TRX1', 'MSN2', 'YAP5', 'ASK10', 'HBT1', 'TOR1', 'UPC2', 'FRD1', 'SKN7', 'MTL1', 'SLT2', 'SIP18', 'GRX3', 'CUE1', 'PRR2', 'AGA1', 'YAP1', 'CLA4', 'GAL3', 'MIG2', 'YBP1', 'REG1', 'STF2', 'ORM1', 'PDR…	1.43267	TRUE	0.00841832
exocytosis	22	1058	0.020794	0.00896287	0.44898	0.00138415	['YNL293W', 'YDR122W', 'YNL079C', 'YLR096W', 'YAR042W', 'YKL129C', 'YER031C', 'YBL106C', 'YPR032W', 'YIL138C', 'YOL112W', 'YOR327C', 'YPL145C', 'YGL210W', 'YDL019C', 'YOR326W', 'YMR192W', 'YHR001W', 'YKR003W', 'YOR237W', 'YMR109W', 'YAL030W']	['MSB3', 'KIN1', 'TPM1', 'KIN2', 'SWH1', 'MYO3', 'YPT31', 'SRO77', 'SRO7', 'TPM2', 'MSB4', 'SNC2', 'KES1', 'YPT32', 'OSH2', 'MYO2', 'GYL1', 'OSH7', 'OSH6', 'HES1', 'MYO5', 'SNC1']	2.34804	TRUE	0.0108603
response to osmotic stress	33	1058	0.0311909	0.0166453	0.362637	0.00200661	['YOR028C', 'YKL062W', 'YOR324C', 'YER089C', 'YKR072C', 'YAL028W', 'YHR206W', 'YDL079C', 'YKL129C', 'YKL201C', 'YLR019W', 'YOR047C', 'YCR073C', 'YNL307C', 'YBL056W', 'YLR248W', 'YPL240C', 'YMR139W', 'YER062C', 'YDR043C', 'YOL089C', 'YDL022W', 'YNR031C', 'YBR182C', 'YAL053W', 'YMR037C', 'YLL010C', 'YLR332W', 'YBR066C', 'YIL053W', 'YMR109W', 'YPL230W', 'YOL128C']	['CIN5', 'MSN4', 'FRT1', 'PTC2', 'SIS2', 'FRT2', 'SKN7', 'MRK1', 'MYO3', 'MNN4', 'PSR2', 'STD1', 'SSK22', 'MCK1', 'PTC3', 'RCK2', 'HSP82', 'RIM11', 'GPP2', 'NRG1', 'HAL9', 'GPD1', 'SSK2', 'SMP1', 'FLC2', 'MSN2', 'PSR1', 'MID2', 'NRG2', 'GPP1', 'MYO5', 'USV1', 'YGK3']	1.90199	TRUE	0.0146196
nucleobase-containing small molecule metabolic process	55	1058	0.0519849	0.0336565	0.298913	0.00339145	['YML106W', 'YNL009W', 'YOR101W', 'YGR192C', 'YKR072C', 'YJR009C', 'YDR178W', 'YER070W', 'YDR530C', 'YHR183W', 'YCR026C', 'YGR180C', 'YGR254W', 'YMR145C', 'YOL086C', 'YMR271C', 'YLR164W', 'YBR117C', 'YCL050C', 'YEL016C', 'YGL253W', 'YER037W', 'YBR140C', 'YOR047C', 'YOR054C', 'YBL039C', 'YJR048W', 'YBR145W', 'YGR256W', 'YKL148C', 'YLR028C', 'YJL026W', 'YNL052W', 'YJR051W', 'YOL059W', 'YIL066C', 'Y…	['URA5', 'IDP3', 'RAS1', 'TDH3', 'SIS2', 'TDH2', 'SDH4', 'RNR1', 'APA2', 'GND1', 'NPP1', 'RNR4', 'ENO1', 'NDE1', 'ADH1', 'URA10', 'SHH4', 'TKL2', 'APA1', 'NPP2', 'HXK2', 'PHM8', 'IRA1', 'STD1', 'VHS3', 'URA7', 'CYC1', 'ADH5', 'GND2', 'SDH1', 'ADE16', 'RNR2', 'COX5A', 'OSM1', 'GPD2', 'RNR3', 'URA8', 'SDT1', 'GPD1', 'IRA2', 'ENO2', 'APT1', 'NDE2', 'SOL4', 'COX5B', 'UTR1', 'YEF1', 'IMD3', 'TKL1', 'S…	1.57443	TRUE	0.0230618
pseudohyphal growth	25	1058	0.0236295	0.0128041	0.357143	0.00777761	['YAL056W', 'YNL079C', 'YDR107C', 'YOR371C', 'YGL197W', 'YLL021W', 'YER129W', 'YIL131C', 'YNL197C', 'YMR016C', 'YDR480W', 'YPL026C', 'YDR099W', 'YDR043C', 'YER177W', 'YLR083C', 'YNL068C', 'YLR313C', 'YJR147W', 'YLR353W', 'YDR497C', 'YBR066C', 'YDR251W', 'YOR127W', 'YPL049C']	['GPB2', 'TPM1', 'TMN2', 'GPB1', 'MDS3', 'SPA2', 'SAK1', 'FKH1', 'WHI3', 'SOK2', 'DIG2', 'SKS1', 'BMH2', 'NRG1', 'BMH1', 'EMP70', 'FKH2', 'SPH1', 'HMS2', 'BUD8', 'ITR1', 'NRG2', 'PAM1', 'RGA1', 'DIG1']	1.86592	TRUE	0.0495823
ribosome assembly	21	1058	0.0198488	0.0104262	0.368421	0.0107442	['YKR094C', 'YDR312W', 'YPR102C', 'YKL156W', 'YDR025W', 'YGR085C', 'YLR448W', 'YHR066W', 'YDR447C', 'YDR418W', 'YIL148W', 'YCR031C', 'YML073C', 'YLR048W', 'YHR021C', 'YGR214W', 'YBR048W', 'YEL054C', 'YER131W', 'YML024W', 'YJL191W']	['RPL40B', 'SSF2', 'RPL11A', 'RPS27A', 'RPS11A', 'RPL11B', 'RPL6B', 'SSF1', 'RPS17B', 'RPL12B', 'RPL40A', 'RPS14A', 'RPL6A', 'RPS0B', 'RPS27B', 'RPS0A', 'RPS11B', 'RPL12A', 'RPS26B', 'RPS17A', 'RPS14B']	1.92204	FALSE	0.063707
conjugation	36	1058	0.0340265	0.0214011	0.307692	0.0112424	['YKL126W', 'YGR279C', 'YDR312W', 'YDL223C', 'YCR091W', 'YMR305C', 'YGL162W', 'YLL021W', 'YDL214C', 'YNR044W', 'YLR120C', 'YFR022W', 'YHR066W', 'YPL256C', 'YDR085C', 'YOR018W', 'YPR009W', 'YGR238C', 'YCR089W', 'YER166W', 'YHR158C', 'YLR110C', 'YNL173C', 'YDR093W', 'YLR313C', 'YNR047W', 'YML057W', 'YPL187W', 'YDR264C', 'YLR332W', 'YNL053W', 'YDR200C', 'YOR127W', 'YLR238W', 'YMR198W', 'YGL089C']	['YPK1', 'SCW4', 'SSF2', 'HBT1', 'KIN82', 'SCW10', 'SUT1', 'SPA2', 'PRR2', 'AGA1', 'YPS1', 'ROG3', 'SSF1', 'CLN2', 'AFR1', 'ROD1', 'SUT2', 'KEL2', 'FIG2', 'DNF1', 'KEL1', 'CCW12', 'MDG1', 'DNF2', 'SPH1', 'FPK1', 'CMP2', 'MF(ALPHA)1', 'AKR1', 'MID2', 'MSG5', 'VPS64', 'RGA1', 'FAR10', 'CIK1', 'MF(ALPHA)2']	1.61072	FALSE	0.063707
response to oxidative stress	31	1058	0.0293006	0.0184745	0.306931	0.0182429	['YKL062W', 'YOR162C', 'YDR353W', 'YJR066W', 'YHR183W', 'YHR206W', 'YGR043C', 'YPL202C', 'YKL026C', 'YER174C', 'YDR453C', 'YDR098C', 'YBR014C', 'YDR368W', 'YOR120W', 'YML007W', 'YDR513W', 'YLR248W', 'YIL056W', 'YBR216C', 'YOL052C-A', 'YIR037W', 'YOL081W', 'YCL035C', 'YLR043C', 'YAL015C', 'YMR037C', 'YHR106W', 'YDL010W', 'YGR097W', 'YGR023W']	['MSN4', 'YRR1', 'TRR1', 'TOR1', 'GND1', 'SKN7', 'NQM1', 'AFT2', 'GPX1', 'GRX4', 'TSA2', 'GRX3', 'GRX7', 'YPR1', 'GCY1', 'YAP1', 'GRX2', 'RCK2', 'VHR1', 'YBP1', 'DDR2', 'HYR1', 'IRA2', 'GRX1', 'TRX1', 'NTG1', 'MSN2', 'TRR2', 'GRX6', 'ASK10', 'MTL1']	1.60369	FALSE	0.0979356
translational elongation	15	1058	0.0141777	0.00713371	0.384615	0.021658	['YEL034W', 'YPR080W', 'YOR133W', 'YNL014W', 'YDL075W', 'YLR406C', 'YPR132W', 'YDR385W', 'YBR118W', 'YLR249W', 'YBR189W', 'YNL209W', 'YGR118W', 'YDL229W', 'YJR047C']	['HYP2', 'TEF1', 'EFT1', 'HEF3', 'RPL31A', 'RPL31B', 'RPS23B', 'EFT2', 'TEF2', 'YEF3', 'RPS9B', 'SSB2', 'RPS23A', 'SSB1', 'ANB1']	2.00162	FALSE	0.110456
lipid metabolic process	70	1058	0.0661626	0.0523139	0.244755	0.0432251	['YOR363C', 'YNL156C', 'YKL126W', 'YNL009W', 'YLR020C', 'YGL071W', 'YGL144C', 'YER120W', 'YJR066W', 'YDR213W', 'YDR147W', 'YPL221W', 'YKR089C', 'YML075C', 'YKL008C', 'YHL003C', 'YLR133W', 'YKR053C', 'YGL139W', 'YKL020C', 'YPL202C', 'YBR177C', 'YOR109W', 'YLR260W', 'YPL057C', 'YNR016C', 'YBR042C', 'YBL091C-A', 'YCR034W', 'YBL039C', 'YAL051W', 'YCR048W', 'YNR019W', 'YOR086C', 'YLL012W', 'YDL109C', …	['PIP2', 'NSG2', 'YPK1', 'IDP3', 'YEH2', 'AFT1', 'ROG1', 'SCS2', 'TOR1', 'UPC2', 'EKI1', 'FLC1', 'TGL4', 'HMG1', 'LAC1', 'LAG1', 'CKI1', 'YSR3', 'FLC3', 'SPT23', 'AFT2', 'EHT1', 'INP53', 'LCB5', 'SUR1', 'ACC1', 'CST26', 'SCS22', 'ELO2', 'URA7', 'OAF1', 'ARE1', 'ARE2', 'TCB1', 'YEH1', 'YDL109C', 'GUP1', 'EPT1', 'INP52', 'ICT1', 'ECM22', 'KES1', 'YDR018C', 'CSH1', 'URA8', 'LCB3', 'NPR1', 'YDC1', 'S…	1.28348	FALSE	0.201855
response to heat	22	1058	0.020794	0.0131699	0.305556	0.0435373	['YKL062W', 'YJR066W', 'YDL088C', 'YDL079C', 'YPR158W', 'YKL068W', 'YOL105C', 'YLR019W', 'YLR260W', 'YNL307C', 'YML007W', 'YDR059C', 'YMR186W', 'YMR139W', 'YBR082C', 'YOL052C-A', 'YNL283C', 'YER103W', 'YMR037C', 'YLL010C', 'YOR178C', 'YOL128C']	['MSN4', 'TOR1', 'ASM4', 'MRK1', 'CUR1', 'NUP100', 'WSC3', 'PSR2', 'LCB5', 'MCK1', 'YAP1', 'UBC5', 'HSC82', 'RIM11', 'UBC4', 'DDR2', 'WSC2', 'SSA4', 'MSN2', 'PSR1', 'GAC1', 'YGK3']	1.59119	FALSE	0.201855
cell budding	18	1058	0.0170132	0.0104262	0.315789	0.0513734	['YDL134C', 'YIL138C', 'YBR210W', 'YOR127W', 'YOR326W', 'YDR507C', 'YNL079C', 'YMR109W', 'YCL024W', 'YKL129C', 'YKR089C', 'YER114C', 'YLL021W', 'YGL054C', 'YDL188C', 'YLR313C', 'YBL085W', 'YGR221C']	['PPH21', 'TPM2', 'ERV15', 'RGA1', 'MYO2', 'GIN4', 'TPM1', 'MYO5', 'KCC4', 'MYO3', 'TGL4', 'BOI2', 'SPA2', 'ERV14', 'PPH22', 'SPH1', 'BOI1', 'TOS2']	1.64271	FALSE	0.22783
sporulation	34	1058	0.0321361	0.0230474	0.269841	0.0539826	['YPL130W', 'YAL056W', 'YEL060C', 'YJL048C', 'YDR522C', 'YBR273C', 'YGL197W', 'YOL091W', 'YIL120W', 'YNL194C', 'YDR516C', 'YOR190W', 'YGL228W', 'YGR056W', 'YFR039C', 'YNL307C', 'YDR273W', 'YGL054C', 'YCL048W', 'YMR139W', 'YLR028C', 'YDR099W', 'YER177W', 'YER096W', 'YGR032W', 'YOR338W', 'YBR148W', 'YMR079W', 'YMR183C', 'YDL222C', 'YPL232W', 'YER132C', 'YDL239C', 'YHR139C']	['SPO19', 'GPB2', 'PRB1', 'UBX6', 'SPS2', 'UBX7', 'MDS3', 'SPO21', 'QDR1', 'YNL194C', 'EMI2', 'SPR1', 'SHE10', 'RSC1', 'OSW7', 'MCK1', 'DON1', 'ERV14', 'SPS22', 'RIM11', 'ADE16', 'BMH2', 'BMH1', 'SHC1', 'GSC2', 'YOR338W', 'YSW1', 'SEC14', 'SSO2', 'FMP45', 'SSO1', 'PMD1', 'ADY3', 'SPS100']	1.40744	FALSE	0.229426
nucleobase-containing compound transport	36	1058	0.0340265	0.0256082	0.257143	0.07739	['YLR264W', 'YMR047C', 'YPL221W', 'YOL121C', 'YNL004W', 'YDL088C', 'YML026C', 'YIL149C', 'YKL068W', 'YGL139W', 'YGL225W', 'YMR273C', 'YPR080W', 'YMR275C', 'YKR095W', 'YHR015W', 'YBR118W', 'YNR034W', 'YDR450W', 'YOR293W', 'YIL006W', 'YLR048W', 'YGR197C', 'YIL114C', 'YCL011C', 'YNL055C', 'YGR214W', 'YOR167C', 'YER131W', 'YEL006W', 'YBL030C', 'YDR069C', 'YAL053W', 'YCR073W-A', 'YNL302C', 'YMR230W']	['RPS28B', 'NUP116', 'FLC1', 'RPS19A', 'HRB1', 'ASM4', 'RPS18B', 'MLP2', 'NUP100', 'FLC3', 'VRG4', 'ZDS1', 'TEF1', 'BUL1', 'MLP1', 'MIP6', 'TEF2', 'SOL1', 'RPS18A', 'RPS10A', 'YIA6', 'RPS0B', 'SNG1', 'POR2', 'GBP2', 'POR1', 'RPS0A', 'RPS28A', 'RPS26B', 'YEA6', 'PET9', 'DOA4', 'FLC2', 'SOL2', 'RPS19B', 'RPS10B']	1.34031	FALSE	0.315751
organelle assembly	34	1058	0.0321361	0.0241449	0.257576	0.0829634	['YDR312W', 'YKR094C', 'YPR102C', 'YHR115C', 'YOR089C', 'YGL049C', 'YCL024W', 'YKL156W', 'YOL100W', 'YDR025W', 'YGR085C', 'YGR162W', 'YLR448W', 'YDL155W', 'YHR066W', 'YDR447C', 'YDR418W', 'YIL148W', 'YCR031C', 'YML073C', 'YDR490C', 'YLR048W', 'YDR507C', 'YPR120C', 'YHR021C', 'YLR210W', 'YGR214W', 'YBR048W', 'YML024W', 'YEL054C', 'YER131W', 'YJL191W', 'YPL250C', 'YNL116W']	['SSF2', 'RPL40B', 'RPL11A', 'DMA1', 'VPS21', 'TIF4632', 'KCC4', 'RPS27A', 'PKH2', 'RPS11A', 'RPL11B', 'TIF4631', 'RPL6B', 'CLB3', 'SSF1', 'RPS17B', 'RPL12B', 'RPL40A', 'RPS14A', 'RPL6A', 'PKH1', 'RPS0B', 'GIN4', 'CLB5', 'RPS27B', 'CLB4', 'RPS0A', 'RPS11B', 'RPS17A', 'RPL12A', 'RPS26B', 'RPS14B', 'ATG41', 'DMA2']	1.34196	FALSE	0.325472
cell morphogenesis	10	1058	0.0094518	0.00530455	0.344828	0.0882233	['YOR326W', 'YDR085C', 'YDL223C', 'YLR313C', 'YCR089W', 'YHR158C', 'YLR332W', 'YLL021W', 'YHR135C', 'YNL154C']	['MYO2', 'AFR1', 'HBT1', 'SPH1', 'FIG2', 'KEL1', 'MID2', 'SPA2', 'YCK1', 'YCK2']	1.78929	FALSE	0.333288
mitotic cell cycle	72	1058	0.0680529	0.0570697	0.230769	0.0953156	['YGR188C', 'YKR072C', 'YGL071W', 'YHR115C', 'YDL179W', 'YCL024W', 'YNL225C', 'YKL129C', 'YLL021W', 'YHR061C', 'YHR030C', 'YOR066W', 'YDR309C', 'YIL131C', 'YPR111W', 'YHR152W', 'YMR273C', 'YIL135C', 'YOR299W', 'YKR077W', 'YNL307C', 'YGL060W', 'YLR131C', 'YFR040W', 'YPL253C', 'YML034W', 'YLR310C', 'YDR247W', 'YML085C', 'YML109W', 'YDL155W', 'YNL309W', 'YDL188C', 'YNL298W', 'YDR451C', 'YJR059W', 'Y…	['BUB1', 'SIS2', 'AFT1', 'DMA1', 'PCL9', 'KCC4', 'CNM67', 'MYO3', 'SPA2', 'GIC1', 'SLT2', 'MSA1', 'GIC2', 'FKH1', 'DBF20', 'SPO12', 'ZDS1', 'VHS2', 'BUD7', 'MSA2', 'MCK1', 'YBP2', 'ACE2', 'SAP155', 'VIK1', 'SRC1', 'CDC25', 'VHS1', 'TUB1', 'ZDS2', 'CLB3', 'STB1', 'PPH22', 'CLA4', 'YHP1', 'PTK2', 'ERV14', 'CLB2', 'IRC15', 'CLB1', 'ERV15', 'BUD9', 'ALK2', 'GIN4', 'CLB5', 'KEL2', 'BMH2', 'BMH1', 'KEL…	1.20651	FALSE	0.347221

## Sheet: P_ohnologs_v_all_less
	N subset genes in goterm	N genes in subset	pct goterm in subset	pct go term in background	pct of go terms genes in subset	pvalue	genes	genes common name	oddsratio	detect_FDR	padj
mitochondrion organization	28	1058	0.026465	0.0684105	0.0748663	1.0071e-08	['YKR036C', 'YNL079C', 'YMR275C', 'YMR072W', 'YDR185C', 'YNL066W', 'YLR356W', 'YKL166C', 'YPL240C', 'YKL011C', 'YIL138C', 'YHR091C', 'YNL055C', 'YML058W', 'YJR045C', 'YNL121C', 'YJL116C', 'YDR077W', 'YOR326W', 'YEL030W', 'YIL051C', 'YJL112W', 'YAL015C', 'YDL239C', 'YLR168C', 'YPL250C', 'YOR019W', 'YKL141W']	['CAF4', 'TPM1', 'BUL1', 'ABF2', 'UPS3', 'SUN4', 'ATG33', 'TPK3', 'HSP82', 'CCE1', 'TPM2', 'MSR1', 'POR1', 'SML1', 'SSC1', 'TOM70', 'NCA3', 'SED1', 'MYO2', 'ECM10', 'MMF1', 'MDV1', 'NTG1', 'ADY3', 'UPS2', 'ATG41', 'YOR019W', 'SDH3']	0.370188	TRUE	9.55276e-07
protein complex biogenesis	18	1058	0.0170132	0.0526797	0.0625	1.87309e-08	['YER105C', 'YBR037C', 'YBL079W', 'YDR507C', 'YHR115C', 'YNR026C', 'YDR233C', 'YCL024W', 'YGL208W', 'YMR186W', 'YNL225C', 'YPR154W', 'YCR067C', 'YHR030C', 'YER027C', 'YPL240C', 'YNL116W', 'YPL017C']	['NUP157', 'SCO1', 'NUP170', 'GIN4', 'DMA1', 'SEC12', 'RTN1', 'KCC4', 'SIP2', 'HSC82', 'CNM67', 'PIN3', 'SED4', 'SLT2', 'GAL83', 'HSP82', 'DMA2', 'IRC15']	0.311238	TRUE	9.55276e-07
mitochondrial translation	2	1058	0.00189036	0.0223157	0.0163934	7.65586e-08	['YIL051C', 'YHR091C']	['MMF1', 'MSR1']	0.0829763	TRUE	2.29975e-06
mRNA processing	5	1058	0.0047259	0.0285348	0.0320513	9.01864e-08	['YLR277C', 'YPL228W', 'YLR332W', 'YHR030C', 'YIL131C']	['YSH1', 'CET1', 'MID2', 'SLT2', 'FKH1']	0.161657	TRUE	2.29975e-06
DNA repair	14	1058	0.0132325	0.0437168	0.0585774	1.21371e-07	['YAL015C', 'YDR263C', 'YPR052C', 'YGR056W', 'YNL307C', 'YKL032C', 'YDL182W', 'YHR056C', 'YOL115W', 'YBR278W', 'YOL043C', 'YLR399C', 'YOR033C', 'YLR357W']	['NTG1', 'DIN7', 'NHP6A', 'RSC1', 'MCK1', 'IXR1', 'LYS20', 'RSC30', 'PAP2', 'DPB3', 'NTG2', 'BDF1', 'EXO1', 'RSC2']	0.293336	TRUE	2.47597e-06
DNA recombination	7	1058	0.00661626	0.0287178	0.044586	1.45643e-06	['YPL017C', 'YOL115W', 'YDL083C', 'YDR206W', 'YOR033C', 'YLR357W', 'YDL042C']	['IRC15', 'PAP2', 'RPS16B', 'EBS1', 'EXO1', 'RSC2', 'SIR2']	0.225263	TRUE	2.47593e-05
cellular response to DNA damage stimulus	24	1058	0.0226843	0.0526797	0.0833333	4.29299e-06	['YER089C', 'YJR066W', 'YDL182W', 'YHR056C', 'YER028C', 'YOR229W', 'YOR033C', 'YGR056W', 'YNL307C', 'YOL115W', 'YDR263C', 'YPR052C', 'YDR099W', 'YKL032C', 'YER177W', 'YOL052C-A', 'YML058W', 'YLR183C', 'YAL015C', 'YBR278W', 'YDR501W', 'YOL043C', 'YLR399C', 'YLR357W']	['PTC2', 'TOR1', 'LYS20', 'RSC30', 'MIG3', 'WTM2', 'EXO1', 'RSC1', 'MCK1', 'PAP2', 'DIN7', 'NHP6A', 'BMH2', 'IXR1', 'BMH1', 'DDR2', 'SML1', 'TOS4', 'NTG1', 'DPB3', 'PLM2', 'NTG2', 'BDF1', 'RSC2']	0.417392	TRUE	6.14872e-05
RNA splicing	5	1058	0.0047259	0.0235961	0.0387597	4.82253e-06	['YJL133W', 'YLR277C', 'YLR332W', 'YHR030C', 'YIR021W']	['MRS3', 'YSH1', 'MID2', 'SLT2', 'MRS1']	0.196485	TRUE	6.14872e-05
histone modification	5	1058	0.0047259	0.0201207	0.0454545	7.00575e-05	['YER174C', 'YKR029C', 'YDR098C', 'YDR096W', 'YLR449W']	['GRX4', 'SET3', 'GRX3', 'GIS1', 'FPR4']	0.231244	TRUE	0.000774895
proteolysis involved in cellular protein catabolic process	17	1058	0.0160681	0.0380465	0.0817308	7.59701e-05	['YOR256C', 'YBR082C', 'YDR358W', 'YJL048C', 'YHR115C', 'YHR108W', 'YMR264W', 'YDR069C', 'YBL075C', 'YBR273C', 'YMR115W', 'YOR371C', 'YOR042W', 'YNL008C', 'YPL176C', 'YNL116W', 'YAL023C']	['TRE2', 'UBC4', 'GGA1', 'UBX6', 'DMA1', 'GGA2', 'CUE1', 'DOA4', 'SSA3', 'UBX7', 'MGR3', 'GPB1', 'CUE5', 'ASI3', 'TRE1', 'DMA2', 'PMT2']	0.412893	TRUE	0.000774895
peptidyl-amino acid modification	10	1058	0.0094518	0.0267057	0.0684932	0.000174689	['YKL126W', 'YDR490C', 'YNL307C', 'YJR066W', 'YMR153W', 'YOR156C', 'YDR409W', 'YOL100W', 'YLR449W', 'YER129W']	['YPK1', 'PKH1', 'MCK1', 'TOR1', 'NUP53', 'NFI1', 'SIZ1', 'PKH2', 'FPR4', 'SAK1']	0.34776	TRUE	0.00161984
DNA-templated transcription, initiation	2	1058	0.00189036	0.0128041	0.0285714	0.000308359	['YBR049C', 'YPR052C']	['REB1', 'NHP6A']	0.146023	TRUE	0.00262105
protein acylation	2	1058	0.00189036	0.0120724	0.030303	0.000566353	['YOR034C', 'YDR264C']	['AKR2', 'AKR1']	0.154987	TRUE	0.00444369
protein alkylation	1	1058	0.00094518	0.00914578	0.02	0.00127328	['YLR449W']	['FPR4']	0.102498	TRUE	0.00927677
protein targeting	36	1058	0.0340265	0.0539601	0.122034	0.00309845	['YBL079W', 'YER101C', 'YDR358W', 'YMR047C', 'YER120W', 'YOR089C', 'YHR030C', 'YER019C-A', 'YKL068W', 'YDR252W', 'YGR239C', 'YOR256C', 'YGR141W', 'YNR016C', 'YKR095W', 'YBL075C', 'YPL112C', 'YPL240C', 'YNL298W', 'YNL093W', 'YER087C-B', 'YMR153W', 'YJR045C', 'YNL121C', 'YPL037C', 'YDL022W', 'YEL030W', 'YPL176C', 'YER103W', 'YHR108W', 'YGL104C', 'YDR264C', 'YHR160C', 'YPL250C', 'YDR200C', 'YKL141W']	['NUP170', 'AST2', 'GGA1', 'NUP116', 'SCS2', 'VPS21', 'SLT2', 'SBH2', 'NUP100', 'BTT1', 'PEX21', 'TRE2', 'VPS62', 'ACC1', 'MLP1', 'SSA3', 'PEX25', 'HSP82', 'CLA4', 'YPT53', 'SBH1', 'NUP53', 'SSC1', 'TOM70', 'EGD1', 'GPD1', 'ECM10', 'TRE1', 'SSA4', 'GGA2', 'VPS73', 'AKR1', 'PEX18', 'ATG41', 'VPS64', 'SDH3']	0.617573	TRUE	0.0210694
protein modification by small protein conjugation or removal	17	1058	0.0160681	0.0307298	0.10119	0.00372179	['YMR275C', 'YBR082C', 'YKR094C', 'YHR115C', 'YDR099W', 'YER177W', 'YER098W', 'YMR153W', 'YIL156W', 'YOR371C', 'YER144C', 'YDR059C', 'YDR409W', 'YOR156C', 'YNL116W', 'YIL148W', 'YML111W']	['BUL1', 'UBC4', 'RPL40B', 'DMA1', 'BMH2', 'BMH1', 'UBP9', 'NUP53', 'UBP7', 'GPB1', 'UBP5', 'UBC5', 'SIZ1', 'NFI1', 'DMA2', 'RPL40A', 'BUL2']	0.51509	TRUE	0.0237264
DNA replication	13	1058	0.0122873	0.0250594	0.0948905	0.00496932	['YAL015C', 'YPR120C', 'YDR099W', 'YGR109C', 'YDR303C', 'YBR278W', 'YML065W', 'YPR162C', 'YNL068C', 'YER129W', 'YDR069C', 'YIL131C', 'YDL042C']	['NTG1', 'CLB5', 'BMH2', 'CLB6', 'RSC3', 'DPB3', 'ORC1', 'ORC4', 'FKH2', 'SAK1', 'DOA4', 'FKH1', 'SIR2']	0.483987	TRUE	0.0298159
vitamin metabolic process	1	1058	0.00094518	0.0069508	0.0263158	0.00848206	['YOL066C']	['RIB2']	0.135164	TRUE	0.048065
biological_process	142	1058	0.134216	0.160783	0.161547	0.0154489	['YBR016W', 'YCL048W-A', 'YOL019W', 'YDR033W', 'YNR034W-A', 'YDR441C', 'YDR132C', 'YER093C-A', 'YOR092W', 'YPR157W', 'YNL195C', 'YLR177W', 'YCR069W', 'YDR524C-B', 'YGL082W', 'YML056C', 'YAL037W', 'YLR187W', 'YBR052C', 'YML101C', 'YHL017W', 'YHR033W', 'YGL101W', 'YLR437C', 'YLR031W', 'YKL072W', 'YMR181C', 'YJR061W', 'YLR225C', 'YKL133C', 'YLR046C', 'YNL058C', 'YNR028W', 'YDL021W', 'YBL043W', 'YLR3…	['YBR016W', 'YCL048W-A', 'YOL019W', 'MRH1', 'EGO4', 'APT2', 'YDR132C', 'AIM11', 'ECM3', 'TDA6', 'YNL195C', 'YLR177W', 'CPR4', 'YDR524C-B', 'YGL082W', 'IMD4', 'YAL037W', 'SKG3', 'RFS1', 'CUE4', 'YHL017W', 'YHR033W', 'YGL101W', 'DIF1', 'YLR031W', 'STB6', 'YMR181C', 'YJR061W', 'YLR225C', 'YKL133C', 'YLR046C', 'YNL058C', 'CPR8', 'GPM2', 'ECM13', 'CIS1', 'TRI1', 'YET2', 'YDL211C', 'RTA1', 'YML018C', '…	0.809147	FALSE	0.082936
protein maturation	3	1058	0.00283554	0.0093287	0.0588235	0.0170441	['YLR120C', 'YGR071C', 'YPL240C']	['YPS1', 'ENV11', 'HSP82']	0.301979	FALSE	0.0869248
transcription from RNA polymerase I promoter	5	1058	0.0047259	0.0118895	0.0769231	0.0207319	['YJR066W', 'YPL139C', 'YOR295W', 'YDR026C', 'YBR049C']	['TOR1', 'UME1', 'UAF30', 'NSI1', 'REB1']	0.394623	FALSE	0.100698
DNA-templated transcription, elongation	9	1058	0.00850662	0.0168282	0.0978261	0.0245861	['YPR052C', 'YGR056W', 'YCR052W', 'YHR056C', 'YPL228W', 'YDR303C', 'YNL068C', 'YLR357W', 'YIL131C']	['NHP6A', 'RSC1', 'RSC6', 'RSC30', 'CET1', 'RSC3', 'FKH2', 'RSC2', 'FKH1']	0.501254	FALSE	0.113071
tRNA processing	11	1058	0.010397	0.0192061	0.104762	0.0259811	['YHR003C', 'YGL063W', 'YOL066C', 'YJL098W', 'YOL115W', 'YDL175C', 'YPL212C', 'YDL036C', 'YPL135W', 'YKL027W', 'YOR226C']	['TCD1', 'PUS2', 'RIB2', 'SAP185', 'PAP2', 'AIR2', 'PUS1', 'PUS9', 'ISU1', 'TCD2', 'ISU2']	0.536517	FALSE	0.113071
telomere organization	6	1058	0.00567108	0.0128041	0.0857143	0.0267602	['YCL011C', 'YLR233C', 'YLR453C', 'YMR186W', 'YPL240C', 'YOR033C']	['GBP2', 'EST1', 'RIF2', 'HSC82', 'HSP82', 'EXO1']	0.439734	FALSE	0.113071
transcription from RNA polymerase III promoter	2	1058	0.00189036	0.00713371	0.0512821	0.0277134	['YOR110W', 'YPR052C']	['TFC7', 'NHP6A']	0.263598	FALSE	0.113071
transposition	0	1058	0	0.00365831	0	0.0289014	[]	[]	0	FALSE	0.113382
chromosome segregation	26	1058	0.0245747	0.0362173	0.131313	0.0312042	['YBL079W', 'YGL071W', 'YHR115C', 'YFR013W', 'YPL137C', 'YGR188C', 'YNL307C', 'YML034W', 'YPL253C', 'YML085C', 'YDL188C', 'YPR119W', 'YPL017C', 'YER177W', 'YJL013C', 'YOR233W', 'YDL134C', 'YOL017W', 'YDL042C', 'YOR178C', 'YML124C', 'YOR156C', 'YDR409W', 'YLR357W', 'YNL116W', 'YMR198W']	['NUP170', 'AFT1', 'DMA1', 'IOC3', 'GIP3', 'BUB1', 'MCK1', 'SRC1', 'VIK1', 'TUB1', 'PPH22', 'CLB2', 'IRC15', 'BMH1', 'MAD3', 'KIN4', 'PPH21', 'ESC8', 'SIR2', 'GAC1', 'TUB3', 'NFI1', 'SIZ1', 'RSC2', 'DMA2', 'CIK1']	0.670435	FALSE	0.117883
snoRNA processing	3	1058	0.00283554	0.00804829	0.0681818	0.0406466	['YOL115W', 'YNL299W', 'YLR277C']	['PAP2', 'TRF5', 'YSH1']	0.350474	FALSE	0.14807
protein lipidation	3	1058	0.00283554	0.00768246	0.0714286	0.0516234	['YGL084C', 'YOR034C', 'YDR264C']	['GUP1', 'AKR2', 'AKR1']	0.367299	FALSE	0.181572
regulation of DNA metabolic process	12	1058	0.0113422	0.0186574	0.117647	0.0569708	['YAL015C', 'YPR120C', 'YLR233C', 'YOL115W', 'YJR045C', 'YDR303C', 'YGR109C', 'YPL240C', 'YNL068C', 'YDR069C', 'YIL131C', 'YDL042C']	['NTG1', 'CLB5', 'EST1', 'PAP2', 'SSC1', 'RSC3', 'CLB6', 'HSP82', 'FKH2', 'DOA4', 'FKH1', 'SIR2']	0.603419	FALSE	0.193701

## Sheet: P_depka_high_v_all_greater
	N subset genes in goterm	N genes in subset	pct goterm in subset	pct go term in background	pct of go terms genes in subset	pvalue	genes	genes common name	oddsratio	detect_FDR	padj
generation of precursor metabolites and energy	12	110	0.109091	0.0261569	0.0839161	4.64491e-05	['YIL111W', 'YLR028C', 'YFR017C', 'YNR001C', 'YOR178C', 'YGR254W', 'YJL045W', 'YAL017W', 'YER067W', 'YDL085W', 'YMR105C', 'YEL039C']	['COX5B', 'ADE16', 'IGD1', 'CIT1', 'GAC1', 'ENO1', 'YJL045W', 'PSK1', 'RGI1', 'NDE2', 'PGM2', 'CYC7']	4.55887	TRUE	0.00395923
lipid transport	8	110	0.0727273	0.0122554	0.119403	9.98747e-05	['YJL079C', 'YPR149W', 'YCR091W', 'YFL042C', 'YKL187C', 'YHR080C', 'YOR237W', 'YDL019C']	['PRY1', 'NCE102', 'KIN82', 'LAM5', 'FAT3', 'LAM4', 'HES1', 'OSH2']	6.32133	TRUE	0.00395923
nucleobase-containing small molecule metabolic process	13	110	0.118182	0.0336565	0.0706522	0.000116448	['YIL111W', 'YLR028C', 'YOR054C', 'YEL041W', 'YGR254W', 'YDL085W', 'YGR248W', 'YMR271C', 'YDL022W', 'YBR117C', 'YGR256W', 'YER037W', 'YEL039C']	['COX5B', 'ADE16', 'VHS3', 'YEF1', 'ENO1', 'NDE2', 'SOL4', 'URA10', 'GPD1', 'TKL2', 'GND2', 'PHM8', 'CYC7']	3.84799	TRUE	0.00395923
endocytosis	8	110	0.0727273	0.0175599	0.0833333	0.000950091	['YNL093W', 'YHR016C', 'YDR490C', 'YBR214W', 'YOR237W', 'YKL129C', 'YDL019C', 'YAL030W']	['YPT53', 'YSC84', 'PKH1', 'SDS24', 'HES1', 'MYO3', 'OSH2', 'SNC1']	4.38807	TRUE	0.0242273
cofactor metabolic process	9	110	0.0818182	0.0314615	0.0523256	0.00907688	['YNR001C', 'YOR054C', 'YEL041W', 'YGR254W', 'YDL085W', 'YGR248W', 'YDL022W', 'YBR117C', 'YGR256W']	['CIT1', 'VHS3', 'YEF1', 'ENO1', 'NDE2', 'SOL4', 'GPD1', 'TKL2', 'GND2']	2.74321	FALSE	0.180885
response to osmotic stress	6	110	0.0545455	0.0166453	0.0659341	0.0118756	['YAL028W', 'YKL129C', 'YKL201C', 'YPL240C', 'YDL022W', 'YPL230W']	['FRT2', 'MYO3', 'MNN4', 'HSP82', 'GPD1', 'USV1']	3.40828	FALSE	0.180885
carbohydrate transport	3	110	0.0272727	0.00457289	0.12	0.0170924	['YDR342C', 'YDL194W', 'YHR096C']	['HXT7', 'SNF3', 'HXT5']	6.10318	FALSE	0.180885
protein phosphorylation	9	110	0.0818182	0.0353027	0.0466321	0.0176959	['YIL113W', 'YDR490C', 'YPR149W', 'YCR091W', 'YJL164C', 'YDR247W', 'YGL208W', 'YAL017W', 'YFR014C']	['SDP1', 'PKH1', 'NCE102', 'KIN82', 'TPK1', 'VHS1', 'SIP2', 'PSK1', 'CMK1']	2.43503	FALSE	0.180885
exocytosis	4	110	0.0363636	0.00896287	0.0816327	0.0200003	['YDL019C', 'YKL129C', 'YAL030W', 'YOR237W']	['OSH2', 'MYO3', 'SNC1', 'HES1']	4.17251	FALSE	0.180885
cellular respiration	5	110	0.0454545	0.0137187	0.0666667	0.0203134	['YIL111W', 'YLR028C', 'YNR001C', 'YJL045W', 'YEL039C']	['COX5B', 'ADE16', 'CIT1', 'YJL045W', 'CYC7']	3.42349	FALSE	0.180885
signaling	10	110	0.0909091	0.0426194	0.0429185	0.0209626	['YIL113W', 'YDR490C', 'YDR085C', 'YJL164C', 'YOR134W', 'YNL173C', 'YDL194W', 'YGL208W', 'YGR070W', 'YFR014C']	['SDP1', 'PKH1', 'AFR1', 'TPK1', 'BAG7', 'MDG1', 'SNF3', 'SIP2', 'ROM1', 'CMK1']	2.24635	FALSE	0.180885
peroxisome organization	4	110	0.0363636	0.00914578	0.08	0.0212806	['YDL204W', 'YLR324W', 'YDL022W', 'YHR160C']	['RTN2', 'PEX30', 'GPD1', 'PEX18']	4.0883	FALSE	0.180885
amino acid transport	3	110	0.0272727	0.00749954	0.0731707	0.0551638	['YER119C', 'YNL270C', 'YBR147W']	['AVT6', 'ALP1', 'RTC2']	3.71051	FALSE	0.432823
ion transport	9	110	0.0818182	0.0466435	0.0352941	0.0754618	['YNR002C', 'YPR149W', 'YCR091W', 'YGR243W', 'YKL187C', 'YNL055C', 'YBR147W', 'YER119C', 'YNL270C']	['ATO2', 'NCE102', 'KIN82', 'MPC3', 'FAT3', 'POR1', 'RTC2', 'AVT6', 'ALP1']	1.82132	FALSE	0.548264
response to starvation	3	110	0.0272727	0.00914578	0.06	0.0860999	['YGL208W', 'YER037W', 'YEL060C']	['SIP2', 'PHM8', 'PRB1']	3.03757	FALSE	0.548264
carbohydrate metabolic process	7	110	0.0636364	0.0345711	0.037037	0.0913773	['YFR017C', 'YOR178C', 'YOR120W', 'YGR254W', 'YAL017W', 'YDL085W', 'YMR105C']	['IGD1', 'GAC1', 'GCY1', 'ENO1', 'PSK1', 'NDE2', 'PGM2']	1.89788	FALSE	0.548264
cell wall organization or biogenesis	7	110	0.0636364	0.0345711	0.037037	0.0913773	['YIL113W', 'YDR490C', 'YPR149W', 'YKL129C', 'YDR055W', 'YDL239C', 'YKL163W']	['SDP1', 'PKH1', 'NCE102', 'MYO3', 'PST1', 'ADY3', 'PIR3']	1.89788	FALSE	0.548264

## Sheet: P_depka_high_v_all_less
	N subset genes in goterm	N genes in subset	pct goterm in subset	pct go term in background	pct of go terms genes in subset	pvalue	genes	genes common name	oddsratio	detect_FDR	padj
chromatin organization	0	110	0	0.0568868	0	0.00170167	[]	[]	0	FALSE	0.140872
cellular response to DNA damage stimulus	0	110	0	0.0526797	0	0.00276219	[]	[]	0	FALSE	0.140872
DNA repair	0	110	0	0.0437168	0	0.00769814	[]	[]	0	FALSE	0.22708
rRNA processing	0	110	0	0.0424364	0	0.0089051	[]	[]	0	FALSE	0.22708
cytoplasmic translation	0	110	0	0.0298153	0	0.0370418	[]	[]	0	FALSE	0.491431
DNA recombination	0	110	0	0.0287178	0	0.0418934	[]	[]	0	FALSE	0.491431
mRNA processing	0	110	0	0.0285348	0	0.0427611	[]	[]	0	FALSE	0.491431
transcription from RNA polymerase II promoter	4	110	0.0363636	0.0830437	0.00881057	0.0454865	['YPL230W', 'YKR034W', 'YDR223W', 'YDR259C']	['USV1', 'DAL80', 'CRF1', 'YAP6']	0.416674	FALSE	0.491431
cytoskeleton organization	1	110	0.00909091	0.0429852	0.00425532	0.0488517	['YHR016C']	['YSC84']	0.204255	FALSE	0.491431
DNA replication	0	110	0	0.0250594	0	0.0630802	[]	[]	0	FALSE	0.491431
organelle fission	2	110	0.0181818	0.0535943	0.00682594	0.0636535	['YOR178C', 'YDL194W']	['GAC1', 'SNF3']	0.327013	FALSE	0.491431
protein complex biogenesis	2	110	0.0181818	0.0526797	0.00694444	0.0685868	['YGL208W', 'YPL240C']	['SIP2', 'HSP82']	0.333012	FALSE	0.491431
lipid metabolic process	2	110	0.0181818	0.0523139	0.00699301	0.0706557	['YBL091C-A', 'YDR018C']	['SCS22', 'YDR018C']	0.33547	FALSE	0.491431
RNA splicing	0	110	0	0.0235961	0	0.0742689	[]	[]	0	FALSE	0.491431
ribosomal small subunit biogenesis	0	110	0	0.0234132	0	0.0757991	[]	[]	0	FALSE	0.491431
proteolysis involved in cellular protein catabolic process	1	110	0.00909091	0.0380465	0.00480769	0.0770872	['YDR358W']	['GGA1']	0.23196	FALSE	0.491431
mitochondrial translation	0	110	0	0.0223157	0	0.0856586	[]	[]	0	FALSE	0.513952
chromosome segregation	1	110	0.00909091	0.0362173	0.00505051	0.0909692	['YOR178C']	['GAC1']	0.244139	FALSE	0.515492

## Sheet: P_depka_low_v_all_greater
	N subset genes in goterm	N genes in subset	pct goterm in subset	pct go term in background	pct of go terms genes in subset	pvalue	genes	genes common name	oddsratio	detect_FDR	padj
nucleobase-containing small molecule metabolic process	17	110	0.154545	0.0336565	0.0923913	2.98172e-07	['YML106W', 'YNL009W', 'YNL052W', 'YKR072C', 'YJR049C', 'YOL059W', 'YHR183W', 'YGL224C', 'YJR048W', 'YMR145C', 'YHR163W', 'YPR074C', 'YLR354C', 'YAL038W', 'YHR174W', 'YMR120C', 'YKL148C']	['URA5', 'IDP3', 'COX5A', 'SIS2', 'UTR1', 'GPD2', 'GND1', 'SDT1', 'CYC1', 'NDE1', 'SOL3', 'TKL1', 'TAL1', 'CDC19', 'ENO2', 'ADE17', 'SDH1']	5.24842	TRUE	3.04136e-05
lipid transport	9	110	0.0818182	0.0122554	0.134328	1.53749e-05	['YKR013W', 'YER120W', 'YDR326C', 'YPL145C', 'YAR042W', 'YLL048C', 'YMR079W', 'YLR072W', 'YNR047W']	['PRY2', 'SCS2', 'YSP2', 'KES1', 'SWH1', 'YBT1', 'SEC14', 'LAM6', 'FPK1']	7.18191	TRUE	0.000784121
generation of precursor metabolites and energy	10	110	0.0909091	0.0261569	0.0699301	0.000802058	['YLR273C', 'YKL127W', 'YNL052W', 'YIL057C', 'YOL045W', 'YJR048W', 'YMR145C', 'YAL038W', 'YHR174W', 'YKL148C']	['PIG1', 'PGM1', 'COX5A', 'RGI2', 'PSK2', 'CYC1', 'NDE1', 'CDC19', 'ENO2', 'SDH1']	3.72308	TRUE	0.0225411
cofactor metabolic process	11	110	0.1	0.0314615	0.0639535	0.000883966	['YNL009W', 'YKR072C', 'YJR049C', 'YOL059W', 'YHR183W', 'YMR145C', 'YPR074C', 'YHR163W', 'YLR354C', 'YAL038W', 'YHR174W']	['IDP3', 'SIS2', 'UTR1', 'GPD2', 'GND1', 'NDE1', 'TKL1', 'SOL3', 'TAL1', 'CDC19', 'ENO2']	3.42054	TRUE	0.0225411
carbohydrate metabolic process	10	110	0.0909091	0.0345711	0.0529101	0.00560185	['YLR273C', 'YKL127W', 'YBL061C', 'YDR368W', 'YOL059W', 'YCR005C', 'YOL045W', 'YMR145C', 'YAL038W', 'YHR174W']	['PIG1', 'PGM1', 'SKT5', 'YPR1', 'GPD2', 'CIT2', 'PSK2', 'NDE1', 'CDC19', 'ENO2']	2.79259	FALSE	0.114278
endocytosis	6	110	0.0545455	0.0175599	0.0625	0.0149564	['YOR327C', 'YPL145C', 'YOR089C', 'YAR042W', 'YMR109W', 'YLR371W']	['SNC2', 'KES1', 'VPS21', 'SWH1', 'MYO5', 'ROM2']	3.22776	FALSE	0.249061
carbohydrate transport	3	110	0.0272727	0.00457289	0.12	0.0170924	['YHR092C', 'YPL026C', 'YDR345C']	['HXT4', 'SKS1', 'HXT3']	6.10318	FALSE	0.249061
exocytosis	4	110	0.0363636	0.00896287	0.0816327	0.0200003	['YOR327C', 'YAR042W', 'YPL145C', 'YMR109W']	['SNC2', 'SWH1', 'KES1', 'MYO5']	4.17251	FALSE	0.255003
regulation of transport	5	110	0.0454545	0.0155478	0.0588235	0.0318525	['YER120W', 'YNL053W', 'YNR047W', 'YLR371W', 'YPL177C']	['SCS2', 'MSG5', 'FPK1', 'ROM2', 'CUP9']	3.01513	FALSE	0.346362
organelle inheritance	4	110	0.0363636	0.010792	0.0677966	0.0350646	['YER120W', 'YLR043C', 'YOR089C', 'YDR233C']	['SCS2', 'TRX1', 'VPS21', 'RTN1']	3.45891	FALSE	0.346362
cell wall organization or biogenesis	8	110	0.0727273	0.0345711	0.042328	0.0399569	['YBL061C', 'YMR109W', 'YDR389W', 'YJL159W', 'YNL053W', 'YOL100W', 'YBR078W', 'YLR371W']	['SKT5', 'MYO5', 'SAC7', 'HSP150', 'MSG5', 'PKH2', 'ECM33', 'ROM2']	2.19027	FALSE	0.346362
other	9	110	0.0818182	0.0417048	0.0394737	0.0434475	['YOR003W', 'YFR024C-A', 'YBL067C', 'YMR124W', 'YDL181W', 'YGL056C', 'YGR131W', 'YBL089W', 'YGR169C-A']	['YSP3', 'LSB3', 'UBP13', 'EPO1', 'INH1', 'SDS23', 'FHN1', 'AVT5', 'LSO2']	2.04755	FALSE	0.346362
protein phosphorylation	8	110	0.0727273	0.0353027	0.0414508	0.0441442	['YPL026C', 'YOL045W', 'YKL166C', 'YNL053W', 'YER027C', 'YOL100W', 'YOL016C', 'YNR047W']	['SKS1', 'PSK2', 'TPK3', 'MSG5', 'GAL83', 'PKH2', 'CMK2', 'FPK1']	2.14325	FALSE	0.346362
signaling	9	110	0.0818182	0.0426194	0.0386266	0.0485194	['YCR075W-A', 'YDR389W', 'YKL166C', 'YNL053W', 'YER027C', 'YOL100W', 'YOL016C', 'YDL138W', 'YLR371W']	['EGO2', 'SAC7', 'TPK3', 'MSG5', 'GAL83', 'PKH2', 'CMK2', 'RGT2', 'ROM2']	2.0017	FALSE	0.353498
response to oxidative stress	5	110	0.0454545	0.0184745	0.049505	0.0575456	['YLR043C', 'YDR353W', 'YDR368W', 'YHR183W', 'YDR513W']	['TRX1', 'TRR1', 'YPR1', 'GND1', 'GRX2']	2.52994	FALSE	0.39131
peroxisome organization	3	110	0.0272727	0.00914578	0.06	0.0860999	['YGR239C', 'YGR004W', 'YDR233C']	['PEX21', 'PEX31', 'RTN1']	3.03757	FALSE	0.548264
Golgi vesicle transport	7	110	0.0636364	0.0345711	0.037037	0.0913773	['YLR043C', 'YFL048C', 'YHR108W', 'YOR327C', 'YPL145C', 'YOR089C', 'YMR079W']	['TRX1', 'EMP47', 'GGA2', 'SNC2', 'KES1', 'VPS21', 'SEC14']	1.89788	FALSE	0.548264

## Sheet: P_depka_low_v_all_less
	N subset genes in goterm	N genes in subset	pct goterm in subset	pct go term in background	pct of go terms genes in subset	pvalue	genes	genes common name	oddsratio	detect_FDR	padj
cellular response to DNA damage stimulus	0	110	0	0.0526797	0	0.00276219	[]	[]	0	FALSE	0.202829
mitochondrion organization	1	110	0.00909091	0.0684105	0.0026738	0.00397705	['YKL166C']	['TPK3']	0.124933	FALSE	0.202829
DNA repair	0	110	0	0.0437168	0	0.00769814	[]	[]	0	FALSE	0.261737
DNA recombination	0	110	0	0.0287178	0	0.0418934	[]	[]	0	FALSE	0.678794
mRNA processing	0	110	0	0.0285348	0	0.0427611	[]	[]	0	FALSE	0.678794
regulation of cell cycle	1	110	0.00909091	0.0413389	0.00442478	0.0569533	['YKR072C']	['SIS2']	0.212755	FALSE	0.678794
DNA replication	0	110	0	0.0250594	0	0.0630802	[]	[]	0	FALSE	0.678794
organelle fission	2	110	0.0181818	0.0535943	0.00682594	0.0636535	['YOL091W', 'YNL225C']	['SPO21', 'CNM67']	0.327013	FALSE	0.678794
RNA splicing	0	110	0	0.0235961	0	0.0742689	[]	[]	0	FALSE	0.678794
ribosomal small subunit biogenesis	0	110	0	0.0234132	0	0.0757991	[]	[]	0	FALSE	0.678794
mitochondrial translation	0	110	0	0.0223157	0	0.0856586	[]	[]	0	FALSE	0.678794
chromosome segregation	1	110	0.00909091	0.0362173	0.00505051	0.0909692	['YPL137C']	['GIP3']	0.244139	FALSE	0.678794

## Sheet: P_depka_high_v_ohnologs_greater
	N subset genes in goterm	N genes in subset	pct goterm in subset	pct go term in background	pct of go terms genes in subset	pvalue	genes	genes common name	oddsratio	detect_FDR	padj
nucleobase-containing small molecule metabolic process	13	110	0.118182	0.0519849	0.236364	0.00819074	['YIL111W', 'YLR028C', 'YOR054C', 'YEL041W', 'YGR254W', 'YDL085W', 'YGR248W', 'YMR271C', 'YDL022W', 'YBR117C', 'YGR256W', 'YER037W', 'YEL039C']	['COX5B', 'ADE16', 'VHS3', 'YEF1', 'ENO1', 'NDE2', 'SOL4', 'URA10', 'GPD1', 'TKL2', 'GND2', 'PHM8', 'CYC7']	2.44405	FALSE	0.568411
generation of precursor metabolites and energy	12	110	0.109091	0.0482042	0.235294	0.0113682	['YIL111W', 'YLR028C', 'YFR017C', 'YNR001C', 'YOR178C', 'YGR254W', 'YJL045W', 'YAL017W', 'YER067W', 'YDL085W', 'YMR105C', 'YEL039C']	['COX5B', 'ADE16', 'IGD1', 'CIT1', 'GAC1', 'ENO1', 'YJL045W', 'PSK1', 'RGI1', 'NDE2', 'PGM2', 'CYC7']	2.41777	FALSE	0.568411
cofactor metabolic process	9	110	0.0818182	0.0349716	0.243243	0.0233999	['YNR001C', 'YOR054C', 'YEL041W', 'YGR254W', 'YDL085W', 'YGR248W', 'YDL022W', 'YBR117C', 'YGR256W']	['CIT1', 'VHS3', 'YEF1', 'ENO1', 'NDE2', 'SOL4', 'GPD1', 'TKL2', 'GND2']	2.45892	FALSE	0.779997
cellular respiration	5	110	0.0454545	0.0160681	0.294118	0.0484514	['YIL111W', 'YLR028C', 'YNR001C', 'YJL045W', 'YEL039C']	['COX5B', 'ADE16', 'CIT1', 'YJL045W', 'CYC7']	2.91597	FALSE	0.968267
lipid transport	8	110	0.0727273	0.0359168	0.210526	0.0597496	['YJL079C', 'YPR149W', 'YCR091W', 'YFL042C', 'YKL187C', 'YHR080C', 'YOR237W', 'YDL019C']	['PRY1', 'NCE102', 'KIN82', 'LAM5', 'FAT3', 'LAM4', 'HES1', 'OSH2']	2.10526	FALSE	0.968267
endocytosis	8	110	0.0727273	0.036862	0.205128	0.0665281	['YNL093W', 'YHR016C', 'YDR490C', 'YBR214W', 'YOR237W', 'YKL129C', 'YDL019C', 'YAL030W']	['YPT53', 'YSC84', 'PKH1', 'SDS24', 'HES1', 'MYO3', 'OSH2', 'SNC1']	2.04927	FALSE	0.968267
peroxisome organization	4	110	0.0363636	0.0122873	0.307692	0.0677787	['YDL204W', 'YLR324W', 'YDL022W', 'YHR160C']	['RTN2', 'PEX30', 'GPD1', 'PEX18']	3.03338	FALSE	0.968267

## Sheet: P_depka_high_v_ohnologs_less
	N subset genes in goterm	N genes in subset	pct goterm in subset	pct go term in background	pct of go terms genes in subset	pvalue	genes	genes common name	oddsratio	detect_FDR	padj
cytoplasmic translation	0	110	0	0.10397	0	1.06289e-05	[]	[]	0	TRUE	0.00106289
chromatin organization	0	110	0	0.047259	0	0.00635811	[]	[]	0	FALSE	0.317905
rRNA processing	0	110	0	0.0387524	0	0.0160791	[]	[]	0	FALSE	0.535972
lipid metabolic process	2	110	0.0181818	0.0661626	0.0285714	0.0257483	['YBL091C-A', 'YDR018C']	['SCS22', 'YDR018C']	0.261376	FALSE	0.643707
cytoskeleton organization	1	110	0.00909091	0.047259	0.02	0.0376368	['YHR016C']	['YSC84']	0.184954	FALSE	0.706425
transcription from RNA polymerase II promoter	4	110	0.0363636	0.084121	0.0449438	0.0482529	['YPL230W', 'YKR034W', 'YDR223W', 'YDR259C']	['USV1', 'DAL80', 'CRF1', 'YAP6']	0.410854	FALSE	0.706425
ribosomal small subunit biogenesis	0	110	0	0.0283554	0	0.0494498	[]	[]	0	FALSE	0.706425
pseudohyphal growth	0	110	0	0.0236295	0	0.0820917	[]	[]	0	FALSE	0.768351
cellular response to DNA damage stimulus	0	110	0	0.0226843	0	0.0908249	[]	[]	0	FALSE	0.768351
regulation of translation	0	110	0	0.0226843	0	0.0908249	[]	[]	0	FALSE	0.768351
regulation of cell cycle	2	110	0.0181818	0.0500945	0.0377358	0.0933681	['YOR178C', 'YDL194W']	['GAC1', 'SNF3']	0.351153	FALSE	0.768351

## Sheet: P_depka_low_v_ohnologs_greater
	N subset genes in goterm	N genes in subset	pct goterm in subset	pct go term in background	pct of go terms genes in subset	pvalue	genes	genes common name	oddsratio	detect_FDR	padj
nucleobase-containing small molecule metabolic process	17	110	0.154545	0.0519849	0.309091	0.000178016	['YML106W', 'YNL009W', 'YNL052W', 'YKR072C', 'YJR049C', 'YOL059W', 'YHR183W', 'YGL224C', 'YJR048W', 'YMR145C', 'YHR163W', 'YPR074C', 'YLR354C', 'YAL038W', 'YHR174W', 'YMR120C', 'YKL148C']	['URA5', 'IDP3', 'COX5A', 'SIS2', 'UTR1', 'GPD2', 'GND1', 'SDT1', 'CYC1', 'NDE1', 'SOL3', 'TKL1', 'TAL1', 'CDC19', 'ENO2', 'ADE17', 'SDH1']	3.33353	TRUE	0.0178016
cofactor metabolic process	11	110	0.1	0.0349716	0.297297	0.00353918	['YNL009W', 'YKR072C', 'YJR049C', 'YOL059W', 'YHR183W', 'YMR145C', 'YPR074C', 'YHR163W', 'YLR354C', 'YAL038W', 'YHR174W']	['IDP3', 'SIS2', 'UTR1', 'GPD2', 'GND1', 'NDE1', 'TKL1', 'SOL3', 'TAL1', 'CDC19', 'ENO2']	3.06607	FALSE	0.176959
other	9	110	0.0818182	0.0349716	0.243243	0.0233999	['YOR003W', 'YFR024C-A', 'YBL067C', 'YMR124W', 'YDL181W', 'YGL056C', 'YGR131W', 'YBL089W', 'YGR169C-A']	['YSP3', 'LSB3', 'UBP13', 'EPO1', 'INH1', 'SDS23', 'FHN1', 'AVT5', 'LSO2']	2.45892	FALSE	0.667611
lipid transport	9	110	0.0818182	0.0359168	0.236842	0.0267044	['YKR013W', 'YER120W', 'YDR326C', 'YPL145C', 'YAR042W', 'YLL048C', 'YMR079W', 'YLR072W', 'YNR047W']	['PRY2', 'SCS2', 'YSP2', 'KES1', 'SWH1', 'YBT1', 'SEC14', 'LAM6', 'FPK1']	2.39187	FALSE	0.667611
generation of precursor metabolites and energy	10	110	0.0909091	0.0482042	0.196078	0.0529708	['YLR273C', 'YKL127W', 'YNL052W', 'YIL057C', 'YOL045W', 'YJR048W', 'YMR145C', 'YAL038W', 'YHR174W', 'YKL148C']	['PIG1', 'PGM1', 'COX5A', 'RGI2', 'PSK2', 'CYC1', 'NDE1', 'CDC19', 'ENO2', 'SDH1']	1.97451	FALSE	1
organelle inheritance	4	110	0.0363636	0.0132325	0.285714	0.0810412	['YER120W', 'YLR043C', 'YOR089C', 'YDR233C']	['SCS2', 'TRX1', 'VPS21', 'RTN1']	2.81402	FALSE	1

## Sheet: P_depka_low_v_ohnologs_less
	N subset genes in goterm	N genes in subset	pct goterm in subset	pct go term in background	pct of go terms genes in subset	pvalue	genes	genes common name	oddsratio	detect_FDR	padj
cytoplasmic translation	1	110	0.00909091	0.10397	0.00909091	0.000132188	['YOL045W']	['PSK2']	0.0790659	TRUE	0.0132188
regulation of cell cycle	1	110	0.00909091	0.0500945	0.0188679	0.0290171	['YKR072C']	['SIS2']	0.173966	FALSE	0.999951
ribosomal small subunit biogenesis	0	110	0	0.0283554	0	0.0494498	[]	[]	0	FALSE	0.999951
response to starvation	0	110	0	0.0236295	0	0.0820917	[]	[]	0	FALSE	0.999951
cellular response to DNA damage stimulus	0	110	0	0.0226843	0	0.0908249	[]	[]	0	FALSE	0.999951

[truncated: 19 more sheets: F_ohnologs_v_all_greater, F_ohnologs_v_all_less, F_depka_high_v_all_greater, F_depka_high_v_all_less, F_depka_low_vs_all_greater, F_depka_low_vs_all_less, F_depka_high_v_ohnologs_greater, F_depka_high_v_ohnologs_less, F_depka_low_v_ohnologs_greater, F_depka_low_v_ohnologs_less, C_ohnologs_v_all_greater, C_ohnologs_v_all_less, C_depka_high_v_all_greater, C_depka_high_v_all_less, C_depka_low_v_all_greater, C_depka_low_v_all_less, C_depka_high_v_ohnologs_less, C_depka_low_v_ohnologs_greater, C_depka_low_v_ohnologs_less]
