# Supplementary material for: Paralogs in the PKA Regulon Traveled Different Evolutionary Routes to Divergent Expression in Budding Yeast
Source: Front Fungal Biol. 2021 Apr 27;2:642336. doi: 10.3389/ffunb.2021.642336 (PMC10512328; doi:10.3389/ffunb.2021.642336)
Supplement: Supplementary file 3 [file Data_Sheet_3.zip › S5_ohnologs.xlsx]

## Sheet: S5_ohnologs
Ancestor	Name Ohnolog 1	Name Ohnolog 2	Genename Ohnolog 1	Genename Ohnolog 2	DE_PKA	AA %id	Length Ratio	LFC Ohnolog 1	padj Ohnolog 1	LFC category Ohnolog 1	rlog control Ohnolog 1	rlog 1-NM-PP1 Ohnolog 1	LFC Ohnolog 2	padj Ohnolog 2	LFC category Ohnolog 2	rlog control Ohnolog 2	rlog 1-NM-PP1 Ohnolog 2	Genename K.lac ortholog	LFC K.lac	padj K.lac	LFC category K.lac	rlog control K.lac	rlog 1-NM-PP1 K.lac
Anc_6.246	GRE1	SIP18	YPL223C	YMR175W	FALSE	0.18	0.47	9.60008	1.9633e-11	strong_act	2.92476	10.977	10.02	1.32978e-106	strong_act	3.31744	11.6925	KLLA0C16225g	9.11085	1.74951e-19	strong_act	2.86691	9.14864
Anc_8.802	HOR7	DDR2	YMR251W-A	YOL052C-A	FALSE	0.45	0.97	1.81147	2.50801e-07	weak_act	12.2839	13.8805	9.76846	1.19076e-25	strong_act	3.69692	11.7462
Anc_8.454	RTN1	RTN2	YDR233C	YDL204W	TRUE	0.25	0.75	-0.470746	0.512301	no_change	7.9026	7.505	9.09946	3.60921e-46	strong_act	2.49609	9.68154	KLLA0C15081g	-0.113863	0.805301	no_change	9.625	9.49394
Anc_2.382	NDE1	NDE2	YMR145C	YDL085W	TRUE	0.57	0.97	-1.51161	3.76827e-06	weak_rep	10.1578	8.91679	8.70264	6.2715e-49	strong_act	2.6906	9.44177	KLLA0E21891g	-2.44023	1.84169e-05	strong_rep	8.69815	6.69632
Anc_2.55	FMP45	YNL194C	YDL222C	YNL194C	FALSE	0.47	0.97	5.34887	0.00349828	strong_act	-0.407099	1.77578	8.51572	2.08354e-06	strong_act	-0.275921	3.4877	KLLA0F20900g	5.08761	2.0436e-10	strong_act	6.20294	10.7147
Anc_4.188	TAL1	NQM1	YLR354C	YGR043C	TRUE	0.68	0.99	-0.337954	0.835437	no_change	5.95242	6.10335	8.4957	1.32478e-13	strong_act	0.923943	7.09982	KLLA0A02607g	-0.442357	0.142467	no_change	10.667	10.2376
Anc_3.372	TKL1	TKL2	YPR074C	YBR117C	TRUE	0.71	1	-3.84724	0.00179963	strong_rep	7.96405	4.88927	8.3186	2.39642e-13	strong_act	0.254765	6.19539	KLLA0B09152g	-0.616805	0.151256	no_change	9.29354	8.74795
Anc_6.309	YNR014W	YMR206W	YNR014W	YMR206W	FALSE	0.26	0.68	3.2103	3.80778e-11	strong_act	4.32011	6.9749	8.0569	1.05499e-09	strong_act	0.134504	4.28749	KLLA0F06138g	3.3844	7.94409e-07	strong_act	9.37462	12.46
Anc_5.55	GND1	GND2	YHR183W	YGR256W	TRUE	0.87	0.99	-2.37951	0.000323263	strong_rep	7.48125	5.8163	7.80974	9.35564e-43	strong_act	4.84571	11.5148	KLLA0A09339g	0.174886	0.700804	no_change	12.2499	12.4183
Anc_2.423	SDH3	SHH3	YKL141W	YMR118C	FALSE	0.4	0.99	1.95423	6.90019e-13	weak_act	7.38038	9.0114	7.72041	1.04865e-28	strong_act	2.32317	8.64265	KLLA0E12123g	0.547024	0.111799	no_change	9.44701	9.9028
Anc_2.98	YGP1	SPS100	YNL160W	YHR139C	FALSE	0.45	0.92	4.88972	5.55178e-19	strong_act	6.55002	10.6239	7.62728	1.0822e-58	strong_act	2.61757	8.8244
Anc_5.78	SOL3	SOL4	YHR163W	YGR248W	TRUE	0.48	0.98	-0.224027	0.580131	no_change	7.65431	7.40158	7.54227	1.029e-107	strong_act	4.55347	11.0396	KLLA0A05390g	2.13208	7.01221e-08	strong_act	8.17896	10.0857
Anc_8.813	TPS3	TSL1	YMR261C	YML100W	FALSE	0.53	0.96	2.12794	2.09203e-11	strong_act	6.67648	8.45519	7.31293	5.02222e-23	strong_act	2.57928	8.28431	KLLA0E11265g	2.70944	3.46298e-09	strong_act	10.5512	12.8963
Anc_6.63	DCS1	DCS2	YLR270W	YOR173W	FALSE	0.66	0.99	4.88204	7.54203e-18	strong_act	4.00341	7.80718	7.27083	7.33439e-49	strong_act	5.77908	11.9214	KLLA0F20229g	3.78091	1.35384e-16	strong_act	7.25674	10.5316
Anc_5.396	HXT3	HXT5	YDR345C	YHR096C	TRUE	0.7	0.96	-1.74823	0.000162179	weak_rep	8.76893	7.35669	7.21865	7.32133e-12	strong_act	1.33003	6.201	KLLA0D13310g	-3.62585	1.19672e-05	strong_rep	8.28463	5.40481
Anc_6.348	EGO2	EGO4	YCR075W-A	YNR034W-A	TRUE	0.18	0.77	0.444003	0.565645	no_change	6.10283	6.48047	7.20095	2.66538e-56	strong_act	4.08595	10.1006	KLLA0F27390g	1.05135	0.000265242	weak_act	8.9739	9.89783
Anc_1.22	YDR524C-B	YCL048W-A	YDR524C-B	YCL048W-A	FALSE	0.48	0.84	-2.23922	6.5271e-17	strong_rep	11.4718	9.64502	7.14006	0.0132577	no_change	-0.531512	3.35036	KLLA0C00957g	-0.938337	0.000802087	no_change	10.9656	10.1471
Anc_5.86	PEX21	PEX18	YGR239C	YHR160C	TRUE	0.12	0.98	-1.48704	0.00694357	weak_rep	7.89384	6.6586	6.82813	4.55789e-13	strong_act	1.11077	5.58607	KLLA0E15467g	-2.77801	6.31004e-12	strong_rep	10.4692	8.00539
Anc_2.445	PGM1	PGM2	YKL127W	YMR105C	TRUE	0.79	1	-1.39852	0.00297542	weak_rep	6.60826	5.4968	6.81722	1.01009e-43	strong_act	3.92841	9.62636	KLLA0B12694g	3.11403	8.56275e-07	strong_act	8.41662	11.1054
Anc_4.146	STF2	TMA10	YGR008C	YLR327C	FALSE	0.64	0.98	5.46091	9.15339e-86	strong_act	7.09386	11.7996	6.79767	3.18247e-30	strong_act	2.53656	8.05661	KLLA0C18117g	6.60492	1.74096e-08	strong_act	10.9036	17.4049
Anc_1.188	HSP150	PIR3	YJL159W	YKL163W	TRUE	0.74	0.79	0.748909	0.371677	no_change	9.22191	9.91086	6.41552	2.64127e-20	strong_act	3.4389	8.87249	KLLA0B07392g	0.121543	0.756353	no_change	11.0805	11.1838
Anc_2.54	YNL195C	HBT1	YNL195C	YDL223C	FALSE	0.11	0.25	6.27476	8.01372e-31	strong_act	4.16452	9.46221	6.40705	1.64084e-25	strong_act	2.51312	7.76392	KLLA0F20878g	4.87587	2.067e-18	strong_act	8.35068	12.683
Anc_5.434	YPR1	GCY1	YDR368W	YOR120W	TRUE	0.65	1	1.2301	0.226425	no_change	7.24185	8.26942	6.31907	1.30511e-48	strong_act	5.80261	11.2135
Anc_1.363	YOL024W	IGD1	YOL024W	YFR017C	TRUE	0.15	0.88	2.14261	0.0607875	no_change	0.699943	1.54349	6.30447	8.9873e-17	strong_act	3.21024	8.33108	KLLA0A10967g	2.498	4.84892e-12	strong_act	6.79914	9.01625
Anc_3.267	YBR056W-A	YDR034W-B	YBR056W-A	YDR034W-B	TRUE	0.49	0.78	-3.28662	5.86861e-13	strong_rep	7.22361	4.60687	6.10105	4.33906e-45	strong_act	4.21432	9.40303	KLLA0F18766g	-0.814324	0.0407884	no_change	7.3444	6.60109
Anc_7.230	PIG2	GIP2	YIL045W	YER054C	FALSE	0.34	0.98	2.18685	3.02203e-22	strong_act	5.7015	7.48865	5.93602	7.21063e-72	strong_act	4.24129	9.25173	KLLA0F27533g	1.88052	0.000336614	weak_act	4.95406	6.63434
Anc_2.256	MSG5	SDP1	YNL053W	YIL113W	TRUE	0.41	0.43	-0.978544	0.0606229	no_change	6.32667	5.5494	5.88151	2.49384e-51	strong_act	4.0075	8.70199	KLLA0F03597g	0.799716	0.0202648	no_change	5.62586	6.29133
Anc_7.248	RGI2	RGI1	YIL057C	YER067W	TRUE	0.63	0.98	2.80195	0.0730801	no_change	-0.14846	0.985089	5.85198	2.32255e-11	strong_act	4.4234	9.48559	KLLA0C08063g	-0.280277	0.707348	no_change	12.2598	12.065
Anc_8.377	SDH4	SHH4	YDR178W	YLR164W	FALSE	0.48	0.93	1.77237	0.00556907	weak_act	4.30189	5.68199	5.84745	3.12347e-46	strong_act	3.86865	8.85206	KLLA0D18117g	0.663703	0.0804096	no_change	9.08445	9.65104
Anc_7.397	SSA3	SSA4	YBL075C	YER103W	FALSE	0.88	0.99	4.73092	1.55213e-10	strong_act	8.39266	12.2695	5.83525	7.63882e-45	strong_act	7.09628	12.0637	KLLA0E20527g	2.69069	0.0172341	no_change	7.56176	9.93476
Anc_8.201	SED1	SPI1	YDR077W	YER150W	FALSE	0.5	0.44	1.87144	1.51646e-08	weak_act	11.8681	13.4452	5.64275	1.73675e-23	strong_act	6.5415	11.5573	KLLA0E01057g	1.20568	0.0191372	no_change	8.04467	9.18901
Anc_5.173	LSO2	LSO1	YGR169C-A	YJR005C-A	TRUE	0.61	0.99	-0.511937	0.215497	no_change	8.55184	8.13254	5.5293	0.00591245	strong_act	-0.607217	1.18287	KLLA0F14916g	1.40852	0.000701698	weak_act	8.07749	9.23855
Anc_6.93	YLR297W	YOR186W	YLR297W	YOR186W	TRUE	0.05	0.9	0.585678	0.118214	no_change	5.60504	6.06341	5.47272	2.06997e-18	strong_act	1.88149	5.85832
Anc_1.482	CYC1	CYC7	YJR048W	YEL039C	TRUE	0.83	0.96	-2.48407	4.71135e-12	strong_rep	8.51912	6.5054	5.4422	4.79425e-09	strong_act	2.63547	7.02681	KLLA0F16929g	-0.882968	0.0359159	no_change	7.90268	7.15283
Anc_1.375	GSY2	GSY1	YLR258W	YFR015C	FALSE	0.81	1	4.02329	1.20926e-65	strong_act	6.3884	9.75382	5.41485	3.10227e-17	strong_act	2.59115	6.89028	KLLA0F23133g	2.02753	2.5514e-07	strong_act	8.49057	10.295
Anc_5.394	HXT4	HXT7	YHR092C	YDR342C	TRUE	0.81	0.98	-2.67215	0.000741009	strong_rep	5.83616	3.89385	5.37549	2.26488e-05	strong_act	3.9721	8.77699
Anc_2.196	VPS21	YPT53	YOR089C	YNL093W	TRUE	0.56	0.95	0.687203	0.284457	no_change	7.84215	8.40213	5.26908	6.54295e-05	strong_act	0.692233	3.21403	KLLA0C13728g	1.67224	5.96282e-06	weak_act	6.8824	8.33225
Anc_3.244	CST26	YDR018C	YBR042C	YDR018C	TRUE	0.37	1	-0.966851	0.610653	no_change	3.07104	2.73786	5.218	2.36621e-11	strong_act	1.38984	4.92867	KLLA0B06820g	1.43754	0.0389213	no_change	3.38129	4.41797
Anc_3.172	GPM3	GPM2	YOL056W	YDL021W	TRUE	0.67	0.97	-0.239463	0.851055	no_change	3.80331	3.74173	5.17647	7.83309e-27	strong_act	3.0134	7.16927	KLLA0C04081g	2.34449	3.95918e-09	strong_act	6.89808	8.96946
Anc_6.256	RGM1	USV1	YMR182C	YPL230W	TRUE	0.31	0.54	-2.22069	0.138922	no_change	1.71976	1.08112	5.17513	7.90204e-20	strong_act	3.81177	7.95886	KLLA0C16005g	1.79326	0.000184663	weak_act	5.30959	6.72088
Anc_3.105	YPQ1	RTC2	YOL092W	YBR147W	TRUE	0.59	0.96	-2.0274	0.0359194	no_change	8.41695	6.81704	5.14335	1.51445e-36	strong_act	3.49031	7.57179	KLLA0C03762g	-0.600575	0.182657	no_change	5.16965	4.74271
Anc_1.484	UTR1	YEF1	YJR049C	YEL041W	TRUE	0.46	0.93	1.12891	0.0573604	no_change	6.22835	7.19624	5.13213	7.01785e-15	strong_act	1.85299	5.33846	KLLA0F16885g	0.44169	0.252917	no_change	6.02383	6.45788
Anc_7.294	INH1	STF1	YDL181W	YDL130W-A	TRUE	0.42	0.99	2.25793	0.0932243	no_change	4.87695	6.64697	5.10973	3.82871e-21	strong_act	6.48397	10.7691	KLLA0F05511g	1.16693	0.00969901	weak_act	6.06041	7.00693
Anc_2.491	SEC14	YKL091C	YMR079W	YKL091C	TRUE	0.62	0.98	-1.5068	1.20162e-06	weak_rep	7.41321	6.15483	5.03042	7.24695e-24	strong_act	5.02049	9.2005	KLLA0B06479g	0.909045	6.17001e-05	no_change	7.73701	8.51515
Anc_8.590	SSE1	SSE2	YPL106C	YBR169C	TRUE	0.75	1	-1.38295	6.6323e-05	weak_rep	9.89686	8.75533	4.95038	1.1744e-34	strong_act	5.6294	9.77353	KLLA0E24597g	-1.44153	0.0230638	no_change	9.84085	8.68033
Anc_6.70	PIG1	GAC1	YLR273C	YOR178C	TRUE	0.21	0.82	2.17059	0.0650884	no_change	0.891474	1.77936	4.91777	0.00122332	strong_act	0.0640056	1.87388	KLLA0D09240g	2.02628	0.000789705	strong_act	3.23978	4.72809
Anc_8.827	URA5	URA10	YML106W	YMR271C	TRUE	0.73	1	-2.41617	1.09806e-46	strong_rep	9.75458	7.78195	4.72807	4.54017e-61	strong_act	4.22915	8.09976	KLLA0D01903g	-1.18725	7.6477e-05	weak_rep	8.32962	7.30514
Anc_8.2	EMP47	EMP46	YFL048C	YLR080W	TRUE	0.4	1	0.137758	0.873672	no_change	5.56798	5.74067	4.5986	8.05316e-28	strong_act	4.12652	7.76627	KLLA0D05863g	-1.15412	0.182326	no_change	7.78191	6.78507
Anc_1.425	ADY2	ATO2	YCR010C	YNR002C	TRUE	0.78	1	2.42296	0.256297	no_change	-0.458504	-0.0239428	4.49728	5.93942e-09	strong_act	2.03843	5.13692	KLLA0E11881g	4.42268	2.35771e-13	strong_act	3.37335	6.84351
Anc_2.670	HYR1	GPX1	YIR037W	YKL026C	FALSE	0.59	0.98	2.29479	2.0056e-25	strong_act	10.0935	11.9968	4.41754	8.37401e-18	strong_act	6.10605	9.82287
Anc_2.414	EPO1	YLR031W	YMR124W	YLR031W	TRUE	0.25	0.2	-0.0388128	0.887935	no_change	6.77952	6.74647	4.32282	0.000567602	strong_act	1.12982	2.91102	KLLA0F17545g	-0.0716368	0.859742	no_change	6.98091	6.93381
Anc_6.155	VPS73	YBR241C	YGL104C	YBR241C	FALSE	0.46	1	3.12169	2.32544e-14	strong_act	7.97239	10.5965	4.28425	4.12623e-18	strong_act	4.5604	8.05216	KLLA0F06853g	2.6572	0.000172141	strong_act	2.79562	4.76173
Anc_7.436	ECM21	CSR2	YBL101C	YPR030W	FALSE	0.3	1	1.79478	0.0072792	weak_act	4.6176	5.97488	4.2745	1.02111e-18	strong_act	4.49885	8.11144	KLLA0E06557g	1.19224	0.000228189	weak_act	5.71906	6.72632
Anc_2.488	ISF1	MBR1	YMR081C	YKL093W	FALSE	0.23	1	2.93945	2.98383e-12	strong_act	3.30267	5.70877	4.23887	0.00304489	strong_act	0.272455	2.01537	KLLA0B06413g	0.82896	0.260957	no_change	8.90668	9.69015
Anc_8.658	KES1	HES1	YPL145C	YOR237W	TRUE	0.69	1	-0.571388	0.106636	no_change	8.42252	7.95669	4.20192	0.00439906	strong_act	0.495959	1.75935	KLLA0D07480g	0.611391	0.0195167	no_change	7.33082	7.84436
Anc_5.253	SDH1	YJL045W	YKL148C	YJL045W	TRUE	0.83	0.99	0.549434	0.496842	no_change	3.01372	3.42913	4.18799	0.000766905	strong_act	0.38471	2.43636	KLLA0D04444g	-0.891555	0.0027229	no_change	7.78294	6.99313
Anc_6.90	GSP1	GSP2	YLR293C	YOR185C	TRUE	0.95	1	-3.32054	1.99938e-13	strong_rep	11.2124	8.50246	4.12431	1.26828e-21	strong_act	5.38033	8.76561	KLLA0C05126g	-1.37467	0.396129	no_change	0.816614	0.526878
Anc_5.83	MPC2	MPC3	YHR162W	YGR243W	TRUE	0.71	0.88	-2.09947	0.00191484	strong_rep	10.7931	9.07803	4.08243	4.90865e-11	strong_act	1.92783	4.68448	KLLA0A05500g	-0.569688	0.0188581	no_change	8.99777	8.49685
Anc_1.302	YJL070C	YBR284W	YJL070C	YBR284W	FALSE	0.4	0.9	2.06889	0.000833152	strong_act	4.75196	6.34117	4.07931	1.39965e-06	strong_act	2.09995	4.74501
Anc_4.191	SCM4	ATG33	YGR049W	YLR356W	TRUE	0.31	0.95	-0.203132	0.635094	no_change	5.65144	5.47659	4.04327	4.35574e-58	strong_act	6.52495	9.84287	KLLA0A02695g	2.99471	7.68199e-25	strong_act	7.07185	9.688
Anc_6.107	SDS23	SDS24	YGL056C	YBR214W	TRUE	0.6	1	-0.736208	0.286607	no_change	4.26476	3.76913	3.99805	1.19793e-28	strong_act	5.07836	8.27935	KLLA0C05588g	1.87358	0.00232325	weak_act	8.18364	9.88031
Anc_1.495	KCH1	PRM6	YJR054W	YML047C	FALSE	0.4	0.71	-1.70159	0.00234548	weak_rep	6.64273	5.29449	3.91625	0.0136208	no_change	-0.29235	0.829424	KLLA0A08063g	-0.0506538	0.957653	no_change	3.0382	3.14159
Anc_5.399	PAL1	YHR097C	YDR348C	YHR097C	TRUE	0.4	0.73	-0.866786	0.00498153	no_change	7.86357	7.15515	3.8041	2.74668e-41	strong_act	6.80365	9.99557	KLLA0F22154g	0.590812	0.0252384	no_change	8.58008	9.07697
Anc_1.356	LSB3	YSC84	YFR024C-A	YHR016C	TRUE	0.66	0.96	1.00343	0.0305173	no_change	7.25799	8.08955	3.62259	3.8576e-11	strong_act	7.09217	10.1069	KLLA0A08360g	0.0292014	0.942061	no_change	7.45838	7.46645
Anc_6.267	HSC82	HSP82	YMR186W	YPL240C	TRUE	0.97	0.99	-0.267358	0.453715	no_change	10.8203	10.5987	3.61069	3.98509e-11	strong_act	9.23772	12.3407	KLLA0D12958g	0.201057	0.710986	no_change	11.467	11.5756
Anc_6.170	CUP9	TOS8	YPL177C	YGL096W	TRUE	0.26	0.9	0.342935	0.781572	no_change	5.76799	6.15071	3.60847	1.04986e-13	strong_act	3.11262	5.70724	KLLA0B10450g	-1.4665	7.17651e-05	weak_rep	6.55923	5.4226
Anc_2.258	COX5A	COX5B	YNL052W	YIL111W	TRUE	0.62	0.99	0.377895	0.732202	no_change	5.94335	6.57442	3.57642	1.25445e-86	strong_act	6.26447	9.2536	KLLA0F03641g	-1.10409	0.0273665	no_change	11.5688	10.6608
Anc_4.285	INA1	FAT3	YLR413W	YKL187C	TRUE	0.46	0.9	-3.92253	3.53945e-12	strong_rep	7.7434	4.85075	3.56839	4.8395e-08	strong_act	1.81402	4.19833	KLLA0B02607g	1.31186	0.169519	no_change	3.83856	4.4654
Anc_7.386	SKT5	SHC1	YBL061C	YER096W	TRUE	0.32	0.74	-1.75666	5.69676e-09	weak_rep	7.9688	6.5607	3.56812	1.88427e-06	strong_act	3.95199	6.47326	KLLA0E20263g	-0.651582	0.0438632	no_change	8.1944	7.62218
Anc_3.169	GPD2	GPD1	YOL059W	YDL022W	TRUE	0.71	0.89	-0.253382	0.661152	no_change	7.50111	7.33222	3.56762	1.22054e-33	strong_act	5.36094	8.27678	KLLA0C04004g	-0.859964	0.00340306	no_change	10.427	9.69521
Anc_6.14	YSP3	PRB1	YOR003W	YEL060C	TRUE	0.51	0.75	1.78777	0.0181534	no_change	6.16166	7.66749	3.51018	3.41098e-12	strong_act	7.25049	10.1833	KLLA0D00979g	4.21059	1.49306e-18	strong_act	7.40426	11.1345
Anc_1.212	GLG2	GLG1	YJL137C	YKR058W	FALSE	0.44	0.62	2.54117	0.000321179	strong_act	4.41196	6.35767	3.46409	3.31672e-14	strong_act	3.69	6.4118	KLLA0A05709g	1.84379	8.74108e-06	weak_act	5.03809	6.54748
Anc_7.121	YOL036W	YIR016W	YOL036W	YIR016W	TRUE	0.2	0.35	-0.532673	0.014399	no_change	6.93737	6.50257	3.40236	0.00500401	strong_act	3.0058	5.6582	KLLA0B11858g	-1.12188	4.93635e-08	weak_rep	8.12492	7.16115
Anc_3.205	NTH2	NTH1	YBR001C	YDR001C	FALSE	0.76	0.96	2.95786	3.7474e-27	strong_act	6.12156	8.57748	3.36626	2.44099e-09	strong_act	3.65727	6.33771	KLLA0E17271g	1.17712	0.0622865	no_change	7.61991	8.84317
Anc_8.634	SPO19	SPR2	YPL130W	YOR214C	FALSE	0.17	0.95	-0.779492	0.72275	no_change	-0.307303	-0.427641	3.3446	0.026884	no_change	0.499356	1.6081
Anc_5.416	GGA2	GGA1	YHR108W	YDR358W	TRUE	0.52	0.95	-0.581603	0.0723039	no_change	7.69536	7.21622	3.32887	5.66799e-12	strong_act	3.63178	6.14331	KLLA0E21473g	0.790109	0.0251414	no_change	8.21233	8.89823
Anc_7.1	GDH1	GDH3	YOR375C	YAL062W	TRUE	0.87	0.99	-3.98302	1.63741e-10	strong_rep	9.21662	6.08358	3.31496	2.26505e-07	strong_act	4.41992	7.04061	KLLA0F00594g	-0.993933	0.120233	no_change	5.69547	5.03836
Anc_2.547	RGT1	EDS1	YKL038W	YBR033W	FALSE	0.27	0.79	1.07222	0.0095657	weak_act	7.53748	8.46657	3.28256	3.90547e-23	strong_act	4.65005	7.38125	KLLA0F25630g	1.75437	1.06699e-05	weak_act	5.418	6.81699
Anc_3.308	UBC4	UBC5	YBR082C	YDR059C	TRUE	0.92	1	-0.692704	0.58486	no_change	7.9887	7.52876	3.19208	2.19949e-16	strong_act	6.09854	8.74284	KLLA0E12563g	0.66186	0.129772	no_change	10.0322	10.594
Anc_6.371	FPK1	KIN82	YNR047W	YCR091W	TRUE	0.51	0.81	1.04325	0.0704583	no_change	5.65966	6.58059	3.19076	0.00133248	strong_act	0.469734	2.04049	KLLA0C18568g	0.69295	0.195113	no_change	6.52463	6.96127
Anc_7.86	PSK2	PSK1	YOL045W	YAL017W	TRUE	0.57	0.81	0.131508	0.865533	no_change	5.64082	5.75487	3.15824	9.52859e-58	strong_act	6.59093	9.23317	KLLA0F07623g	0.0372679	0.944791	no_change	7.63154	7.66983
Anc_8.434	IFH1	CRF1	YLR223C	YDR223W	TRUE	0.24	0.43	-1.42707	0.000554869	weak_rep	8.3182	7.15605	3.1496	0.000467366	strong_act	1.81647	3.85392	KLLA0F13222g	-1.94158	1.66685e-07	weak_rep	7.98998	6.3162
Anc_3.493	FHN1	NCE102	YGR131W	YPR149W	TRUE	0.61	0.99	0.456475	0.382206	no_change	5.90026	6.23951	3.14893	5.43647e-06	strong_act	8.67224	11.3594	KLLA0D16280g	1.46283	0.000769776	weak_act	6.37513	7.6408
Anc_1.182	TPK3	TPK1	YKL166C	YJL164C	TRUE	0.71	1	0.191319	0.779883	no_change	8.0256	8.145	3.14307	8.43315e-28	strong_act	4.9009	7.43931	KLLA0B07205g	0.974808	0.00191778	no_change	7.87479	8.74361
Anc_1.374	CMK2	CMK1	YOL016C	YFR014C	TRUE	0.53	1	-0.0552265	0.956408	no_change	10.8688	10.7939	3.09302	8.03313e-38	strong_act	6.30028	8.87686	KLLA0F23155g	2.5544	2.8456e-12	strong_act	6.46488	8.67173
Anc_8.14	LAM6	LAM5	YLR072W	YFL042C	TRUE	0.28	0.97	0.97178	0.208371	no_change	7.26327	8.03399	3.0926	4.16889e-06	strong_act	8.23534	10.8532	KLLA0D05555g	1.56545	8.53506e-05	weak_act	5.92223	7.27837
Anc_8.499	DIG1	DIG2	YPL049C	YDR480W	FALSE	0.18	0.72	0.40103	0.541721	no_change	8.36046	8.73778	3.07068	0.164612	no_change	-0.366226	0.0314827	KLLA0D11572g	3.37297	3.20026e-10	strong_act	7.70057	10.6671
Anc_8.217	YER158C	AFR1	YER158C	YDR085C	TRUE	0.18	0.92	0.954789	0.165443	no_change	4.40053	5.1133	3.03499	6.03748e-33	strong_act	5.50707	8.02811	KLLA0C11891g	1.09003	0.167087	no_change	3.03875	3.84444
Anc_5.500	PDR5	PDR15	YOR153W	YDR406W	FALSE	0.74	0.99	2.033	4.77118e-07	strong_act	7.50177	9.1794	3.02976	6.04096e-15	strong_act	4.9147	7.46293
Anc_1.38	GRX2	GRX1	YDR513W	YCL035C	TRUE	0.62	0.77	2.93142	0.0641325	no_change	2.49333	4.97903	3.02658	2.76519e-30	strong_act	9.63268	12.1997	KLLA0C01298g	1.60974	0.00512338	weak_act	11.8441	13.3227
Anc_1.391	YEF3	HEF3	YLR249W	YNL014W	TRUE	0.83	1	-6.01485	2.71205e-47	strong_rep	13.7619	9.00466	3.01643	9.73295e-16	strong_act	4.21197	6.55581	KLLA0F12210g	-3.50522	1.66732e-13	strong_rep	12.0354	8.90601
Anc_4.178	YGR035C	CIS1	YGR035C	YLR346C	TRUE	0.18	0.87	-0.606144	0.610653	no_change	1.63853	1.29716	3.00475	1.35891e-05	strong_act	1.9768	3.72438
Anc_7.420	AVT5	AVT6	YBL089W	YER119C	TRUE	0.53	0.98	0.223513	0.415883	no_change	6.28428	6.4578	2.97983	3.02444e-29	strong_act	6.01827	8.46441	KLLA0E06931g	1.72328	0.000333825	weak_act	4.93438	6.37514
Anc_5.124	TRX1	TRX2	YLR043C	YGR209C	TRUE	0.78	0.99	0.31854	0.72275	no_change	8.82484	9.12028	2.91666	1.52464e-24	strong_act	10.0328	12.4775	KLLA0E16347g	-2.24559	0.0677437	no_change	8.42507	6.7562
Anc_1.250	GZF3	DAL80	YJL110C	YKR034W	TRUE	0.36	0.49	-1.13758	1.92148e-05	weak_rep	6.67439	5.78719	2.89766	2.50222e-07	strong_act	2.88878	4.86421	KLLA0F21296g	-0.676766	0.0233461	no_change	6.57333	5.97321
Anc_7.529	YLR456W	YPR172W	YLR456W	YPR172W	TRUE	0.47	0.98	-0.194135	0.812019	no_change	3.36798	3.26735	2.88975	3.40139e-07	strong_act	4.00273	6.26878	KLLA0B10824g	1.79406	8.91321e-07	weak_act	7.50659	9.09165
Anc_8.477	SKS1	VHS1	YPL026C	YDR247W	TRUE	0.44	0.92	-0.751113	0.218835	no_change	4.20348	3.69271	2.88707	3.45783e-18	strong_act	4.5063	6.77973	KLLA0D12100g	-3.68811	7.28046e-16	strong_rep	10.3168	7.14758
Anc_3.258	REG1	REG2	YDR028C	YBR050C	FALSE	0.18	0.33	1.30817	3.78887e-09	weak_act	7.65152	8.73747	2.88371	9.26744e-08	strong_act	2.51917	4.60709	KLLA0F04345g	-0.233445	0.724028	no_change	7.13824	6.98054
Anc_3.302	ECM33	PST1	YBR078W	YDR055W	TRUE	0.54	0.95	-0.706733	0.230078	no_change	9.63281	9.08154	2.87035	8.39597e-06	strong_act	7.41034	9.81293	KLLA0C14454g	-1.51611	5.63984e-06	weak_rep	9.69818	8.38893
Anc_3.261	PST2	RFS1	YDR032C	YBR052C	TRUE	0.55	0.94	3.23027	0.0312699	no_change	7.01122	9.92492	2.83905	2.03891e-05	strong_act	9.85941	12.2569	KLLA0F04323g	3.38688	1.98142e-27	strong_act	8.46389	11.4176
Anc_7.69	FRT1	FRT2	YOR324C	YAL028W	TRUE	0.2	0.88	-1.46884	0.105793	no_change	3.03278	2.14061	2.80819	4.89844e-14	strong_act	4.02883	6.20667	KLLA0A03938g	1.17024	3.38216e-06	weak_act	6.84683	7.83566
Anc_2.546	YHL012W	UGP1	YHL012W	YKL035W	FALSE	0.38	0.99	1.75518	0.218835	no_change	0.116624	0.682219	2.80579	0.0683568	no_change	6.21846	8.50166	KLLA0F25652g	1.45064	3.80113e-07	weak_act	7.35514	8.60788
Anc_2.590	YKL050C	EIS1	YKL050C	YMR031C	FALSE	0.25	0.91	2.26525	1.2069e-06	strong_act	5.35691	7.21533	2.80488	3.76654e-18	strong_act	7.53748	9.90239	KLLA0C12573g	3.1373	1.10526e-21	strong_act	8.44001	11.1679
Anc_2.391	RIM11	MRK1	YMR139W	YDL079C	FALSE	0.58	0.74	2.62501	3.31923e-15	strong_act	5.66194	7.80486	2.76438	0.000419829	strong_act	1.92872	3.69595	KLLA0F17006g	1.88188	5.01249e-07	weak_act	9.70224	11.3498
Anc_4.6	YBT1	VMR1	YLL048C	YHL035C	TRUE	0.51	0.96	-0.88933	0.0185888	no_change	6.70249	5.98731	2.71286	2.4247e-20	strong_act	6.19811	8.42492	KLLA0E00529g	-0.392208	0.381616	no_change	7.61836	7.30255
Anc_7.309	RGT2	SNF3	YDL138W	YDL194W	TRUE	0.57	0.86	0.0248173	0.961492	no_change	4.98851	5.0112	2.68688	2.07535e-10	strong_act	3.39719	5.4634	KLLA0F05181g	-0.554009	0.412556	no_change	4.75849	4.28902
Anc_2.433	MGR3	YKL133C	YMR115W	YKL133C	FALSE	0.3	0.92	1.13553	7.98311e-05	weak_act	6.26101	7.1813	2.67316	6.07223e-11	strong_act	4.47252	6.62281	KLLA0B12419g	1.49946	8.1828e-07	weak_act	6.36517	7.66236
Anc_5.62	ENO2	ENO1	YHR174W	YGR254W	TRUE	0.95	1	-1.24023	0.282692	no_change	15.2766	14.2445	2.65965	4.07914e-07	strong_act	10.549	12.7257	KLLA0A09185g	-0.685924	0.30916	no_change	12.5047	12.0601
Anc_3.225	SCO1	SCO2	YBR037C	YBR024W	FALSE	0.52	0.98	2.36516	4.55776e-14	strong_act	7.86474	9.88769	2.65034	0.000511781	strong_act	7.23175	9.44587	KLLA0D03630g	-0.818208	0.00871246	no_change	7.55804	6.83596
Anc_3.37	STB1	YOL131W	YNL309W	YOL131W	FALSE	0.25	0.26	-0.362647	0.388009	no_change	6.38508	6.08591	2.64314	0.640993	no_change	-1.47069	-1.10033	KLLA0E07283g	0.971848	0.145653	no_change	5.57394	6.32996
Anc_5.370	YSP2	LAM4	YDR326C	YHR080C	TRUE	0.36	0.94	-0.996893	0.141547	no_change	5.61921	4.8428	2.63631	6.18168e-14	strong_act	6.31761	8.49261	KLLA0E16919g	2.28126	9.80712e-08	strong_act	5.79195	7.69231
Anc_3.538	VRG4	HVG1	YGL225W	YER039C	FALSE	0.76	0.74	-2.37309	0.0424747	no_change	9.44768	7.46516	2.55057	0.0851915	no_change	2.34573	4.25472	KLLA0A01364g	-0.316433	0.693838	no_change	9.60213	9.37345
Anc_4.219	ROM2	ROM1	YLR371W	YGR070W	TRUE	0.47	0.85	0.812126	0.114473	no_change	6.57078	7.24959	2.531	7.17693e-13	strong_act	4.9153	6.96067	KLLA0B07799g	0.354008	0.562653	no_change	7.94549	8.22679
Anc_7.55	YOR338W	FUN19	YOR338W	YAL034C	TRUE	0.43	0.88	-1.83224	0.158788	no_change	1.81935	1.25676	2.52739	1.84573e-11	strong_act	7.22082	9.3867	KLLA0F02365g	-0.679411	0.403362	no_change	5.56799	5.13226
Anc_1.422	CIT2	CIT1	YCR005C	YNR001C	TRUE	0.78	0.96	-2.02757	0.000644968	strong_rep	5.83373	4.33266	2.52075	2.87155e-07	strong_act	4.96944	7.05721	KLLA0F12760g	0.861516	0.167997	no_change	10.8067	11.8604
Anc_5.637	GLO4	GLO2	YOR040W	YDR272W	FALSE	0.59	0.96	2.22469	4.00031e-11	strong_act	4.96805	6.76534	2.50408	4.71336e-11	strong_act	7.06587	9.16679	KLLA0F16016g	2.8317	9.48513e-11	strong_act	7.24097	9.73741
Anc_5.619	CIN5	YAP6	YOR028C	YDR259C	TRUE	0.23	0.77	1.54047	0.0946307	no_change	1.67902	2.53979	2.48942	1.90688e-11	strong_act	3.65629	5.52662	KLLA0E16875g	4.7034	2.40341e-16	strong_act	5.93448	9.99113
Anc_7.45	CDC19	PYK2	YAL038W	YOR347C	TRUE	0.7	0.99	-0.996712	0.261067	no_change	9.08624	8.44446	2.45298	0.00967597	strong_act	3.68574	5.59132	KLLA0F23397g	-1.71234	0.193949	no_change	9.22304	8.19799
Anc_8.648	GIP3	HER1	YPL137C	YOR227W	TRUE	0.44	0.98	-0.960043	0.364334	no_change	5.15795	4.36008	2.43521	8.58509e-22	strong_act	5.74957	7.72625	KLLA0D07216g	1.14258	2.49735e-07	weak_act	7.67895	8.67461
Anc_8.564	YDC1	YPC1	YPL087W	YBR183W	FALSE	0.52	1	1.59991	2.49695e-13	weak_act	8.07909	9.46804	2.4007	2.45128e-05	strong_act	3.98881	5.84921	KLLA0E23981g	1.46461	0.000244508	weak_act	5.19899	6.41246
Anc_3.92	PKH2	PKH1	YOL100W	YDR490C	TRUE	0.39	0.71	0.97615	0.107071	no_change	3.94858	4.70715	2.39503	9.86803e-08	strong_act	6.54381	8.56207	KLLA0C12485g	1.33477	0.000174465	weak_act	6.05299	7.16937
Anc_1.83	CAN1	ALP1	YEL063C	YNL270C	TRUE	0.65	0.97	-1.48605	0.0932261	no_change	3.01407	2.15967	2.37831	4.61449e-06	strong_act	3.36407	5.12352	KLLA0C02343g	0.351304	0.67049	no_change	3.16272	3.34907
Anc_3.517	GAL83	SIP2	YER027C	YGL208W	TRUE	0.48	1	0.624017	0.0626302	no_change	5.88388	6.39297	2.35787	8.47875e-10	strong_act	5.10527	6.99261	KLLA0B00583g	0.877985	0.0145532	no_change	6.7507	7.52263
Anc_3.505	TDA6	VPS62	YPR157W	YGR141W	TRUE	0.57	1	-1.35899	0.102425	no_change	5.38729	4.46476	2.34622	0.000338454	strong_act	7.46778	9.42076	KLLA0E03785g	2.28846	0.0005648	strong_act	4.55374	6.34082
Anc_2.16	CNM67	ADY3	YNL225C	YDL239C	TRUE	0.14	0.74	-0.225605	0.618876	no_change	5.51166	5.33621	2.33428	2.79316e-07	strong_act	4.18934	6.00045	KLLA0D19580g	-0.343101	0.556143	no_change	5.16717	4.90775
Anc_2.440	MYO5	MYO3	YMR109W	YKL129C	TRUE	0.74	0.96	0.39296	0.421737	no_change	8.42064	8.74895	2.33133	3.65732e-05	strong_act	9.23386	11.1708	KLLA0B12562g	0.413183	0.309382	no_change	9.50213	9.87228
Anc_7.240	PCL6	PCL7	YER059W	YIL050W	FALSE	0.45	0.68	1.1383	0.0021801	weak_act	6.94378	7.87744	2.33119	8.45312e-09	strong_act	4.02957	5.75821	KLLA0C08305g	1.519	1.85088e-06	weak_act	6.45535	7.74532
Anc_5.663	YKR075C	YOR062C	YKR075C	YOR062C	TRUE	0.38	0.87	-0.63806	0.830804	no_change	-0.567096	-0.656095	2.32522	8.57684e-11	strong_act	4.45206	6.31452	KLLA0F16489g	-3.16146	5.63618e-24	strong_rep	9.72923	6.99683
Anc_5.609	JIP4	YOR019W	YDR475C	YOR019W	TRUE	0.32	0.83	1.86378	0.013863	no_change	9.07226	10.6171	2.29516	1.30051e-16	strong_act	6.2687	8.20112	KLLA0F02684g	1.04852	0.0128819	no_change	5.09155	5.99829
Anc_7.256	RNR1	RNR3	YER070W	YIL066C	FALSE	0.81	0.98	-3.37198	0.00234548	strong_rep	8.87691	6.07152	2.28969	0.0136668	no_change	2.64349	4.12384	KLLA0C07887g	-1.80143	0.000109675	weak_rep	9.18933	7.54057
Anc_2.616	STB6	STB2	YKL072W	YMR053C	TRUE	0.45	0.9	-0.767258	0.201307	no_change	3.53879	3.0109	2.28912	0.00179719	strong_act	1.99885	3.35201	KLLA0F26499g	0.380267	0.457581	no_change	6.8164	7.10905
Anc_5.471	SAC7	BAG7	YDR389W	YOR134W	TRUE	0.39	0.63	-0.682693	0.11607	no_change	5.70832	5.19607	2.25391	0.000252856	strong_act	3.28187	4.93966	KLLA0E03081g	1.25504	0.000158059	weak_act	5.82895	6.88879
Anc_1.396	IDP3	IDP2	YNL009W	YLR174W	TRUE	0.75	0.98	0.41184	0.410647	no_change	3.54637	3.849	2.24914	1.10453e-05	strong_act	4.37568	6.16136	KLLA0F12342g	-0.0781433	0.917916	no_change	8.17303	8.112
Anc_4.140	PEX31	PEX30	YGR004W	YLR324W	TRUE	0.41	0.88	-0.882157	0.1236	no_change	4.09117	3.6582	2.23768	2.44827e-24	strong_act	5.78098	7.59941	KLLA0C18238g	1.92867	4.16648e-07	weak_act	6.89538	8.544
Anc_1.25	SPS2	SPS22	YDR522C	YCL048W	FALSE	0.42	0.92	0.785141	0.713362	no_change	-0.35196	-0.202797	2.22806	0.0506006	no_change	1.58282	2.80729	KLLA0C01001g	3.71862	1.60895e-07	strong_act	2.42643	5.40452
Anc_5.655	SIS2	VHS3	YKR072C	YOR054C	TRUE	0.47	0.83	-0.716128	0.142336	no_change	9.13427	8.53626	2.22521	0.00041151	strong_act	7.48264	9.32445	KLLA0F16258g	1.64911	0.00607653	weak_act	10.3965	11.9381
Anc_8.850	NGL2	NGL3	YMR285C	YML118W	TRUE	0.4	0.98	-0.588613	0.128303	no_change	6.50154	5.99574	2.19628	8.49437e-05	strong_act	3.80496	5.43822	KLLA0C06248g	-0.50314	0.344424	no_change	6.19196	5.76339
Anc_8.56	LPD1	IRC15	YFL018C	YPL017C	FALSE	0.37	1	0.930271	0.0391065	no_change	9.46683	10.2531	2.19196	0.0131062	no_change	1.88043	3.23508	KLLA0D11154g	-0.394217	0.268041	no_change	8.53816	8.2016
Anc_7.423	SCS2	SCS22	YER120W	YBL091C-A	TRUE	0.35	0.72	-0.281938	0.642949	no_change	9.24885	9.04994	2.18653	1.69141e-05	strong_act	5.72996	7.56617	KLLA0E06865g	-0.894046	0.160748	no_change	7.84355	7.06047
Anc_3.175	SWH1	OSH2	YAR042W	YDL019C	TRUE	0.51	0.93	0.837516	0.00790248	no_change	6.84861	7.5173	2.1837	3.40881e-26	strong_act	7.59524	9.41996	KLLA0C04147g	0.078175	0.93098	no_change	9.62081	9.57843
Anc_5.638	CUE5	DON1	YOR042W	YDR273W	FALSE	0.2	0.89	1.67629	4.97713e-09	weak_act	7.52697	8.94023	2.18095	3.89338e-05	strong_act	5.40731	7.16531	KLLA0F15994g	1.7517	4.94626e-07	weak_act	7.74059	9.25579
Anc_2.603	YET2	YET1	YMR040W	YKL065C	FALSE	0.53	0.78	2.15128	3.96752e-17	strong_act	5.14011	6.84271	2.18023	6.60641e-16	strong_act	6.72961	8.54031	KLLA0F26829g	2.82648	3.20212e-13	strong_act	4.9285	7.2896
Anc_3.547	SAP155	SAP4	YFR040W	YGL229C	TRUE	0.42	0.82	-0.473855	0.439838	no_change	4.29991	4.00571	2.17271	0.00106303	strong_act	3.96847	5.54603	KLLA0A01155g	0.842862	0.0110268	no_change	7.53761	8.21613
Anc_1.509	YJR061W	MNN4	YJR061W	YKL201C	TRUE	0.41	0.79	0.707628	0.483385	no_change	2.23051	2.61928	2.1455	3.5753e-19	strong_act	5.65283	7.40148	KLLA0B13794g	2.01608	2.96602e-06	strong_act	5.13218	6.87297
Anc_1.291	PRY2	PRY1	YKR013W	YJL079C	TRUE	0.51	0.91	-2.58021	1.18112e-09	strong_rep	11.0626	8.99374	2.12447	8.18242e-06	strong_act	6.40554	8.1824	KLLA0D02420g	1.59105	0.387523	no_change	0.0424144	0.427543
Anc_3.536	SDT1	PHM8	YGL224C	YER037W	TRUE	0.45	0.87	-0.112275	0.875883	no_change	6.25226	6.16384	2.1216	0.000452116	strong_act	6.16421	7.80843	KLLA0A01408g	3.71951	2.28535e-10	strong_act	4.64953	7.66005
Anc_2.254	POR2	POR1	YIL114C	YNL055C	TRUE	0.49	0.99	-1.18565	0.455257	no_change	4.22539	3.50782	2.11552	2.18479e-15	strong_act	12.7583	14.5171	KLLA0F03553g	-0.721053	0.0816857	no_change	9.07426	8.4456
Anc_2.81	CRP1	MDG1	YHR146W	YNL173C	TRUE	0.26	0.79	0.967363	0.0633791	no_change	10.0952	10.8902	2.11451	0.000517893	strong_act	7.52495	9.30284	KLLA0D08184g	1.35486	0.00100285	weak_act	8.40254	9.57874
Anc_6.345	SOL2	SOL1	YCR073W-A	YNR034W	TRUE	0.75	0.98	1.33239	0.367881	no_change	1.03178	1.60728	2.09201	9.05083e-07	strong_act	4.13348	5.77398	KLLA0C08415g	1.32476	0.101256	no_change	10.9515	11.9647
Anc_8.644	ODC2	ODC1	YOR222W	YPL134C	FALSE	0.62	0.99	-2.77256	5.98998e-08	strong_rep	9.18694	7.003	2.07806	0.0613873	no_change	2.25001	3.68144	KLLA0D07073g	-4.44451	9.04604e-09	strong_rep	5.80008	2.62791
Anc_7.390	UBP13	UBP9	YBL067C	YER098W	TRUE	0.44	0.99	-0.299187	0.514712	no_change	6.81936	6.57586	2.05463	2.57426e-07	strong_act	4.42934	6.16729	KLLA0E20351g	0.442614	0.386727	no_change	4.55181	4.8335
Anc_2.418	ADE17	ADE16	YMR120C	YLR028C	TRUE	0.85	1	-2.94376	5.46496e-08	strong_rep	9.56983	7.15017	2.04804	5.43647e-06	strong_act	10.876	12.6217	KLLA0F17655g	-0.515603	0.580273	no_change	12.3943	11.8903
Anc_3.106	SPO21	YSW1	YOL091W	YBR148W	TRUE	0.08	1	-1.95773	0.260046	no_change	0.522365	0.0612328	2.01098	6.76789e-07	strong_act	3.45209	4.92336	KLLA0C03784g	1.02961	0.0509376	no_change	3.36845	4.23448
Anc_7.67	SNC2	SNC1	YOR327C	YAL030W	TRUE	0.76	0.98	-0.305253	0.781637	no_change	5.01786	5.04357	2.00952	2.42259e-05	strong_act	7.45923	9.11615	KLLA0A03883g	-1.6165	0.0758671	no_change	3.49886	2.61008
Anc_5.411	TRR1	TRR2	YDR353W	YHR106W	TRUE	0.85	0.93	-0.597884	0.275595	no_change	11.5004	11.0043	2.00185	7.65957e-08	strong_act	5.51647	7.14628	KLLA0E21605g	-1.629	0.0765134	no_change	10.9949	9.5983
Anc_3.219	GAL1	GAL3	YBR020W	YDR009W	FALSE	0.73	0.98	1.61067	0.00150862	weak_act	3.8287	5.03414	1.98485	1.46757e-05	weak_act	3.48098	4.97221	KLLA0F08393g	-1.32424	1.8294e-06	weak_rep	13.1654	12.0101
Anc_5.712	UBP7	UBP11	YIL156W	YKR098C	FALSE	0.42	0.67	1.53014	6.81079e-05	weak_act	5.02396	6.24546	1.95609	2.00337e-12	weak_act	5.00744	6.56134	KLLA0A00396g	1.71403	2.16843e-08	weak_act	5.85537	7.33771
Anc_3.506	BTN2	CUR1	YGR142W	YPR158W	FALSE	0.22	0.62	1.545	0.000812082	weak_act	6.26498	7.52038	1.94909	4.65743e-05	weak_act	7.63308	9.29694	KLLA0E03763g	1.87771	0.0390777	no_change	7.31511	9.04499
Anc_2.113	YHR131C	YNL144C	YHR131C	YNL144C	FALSE	0.29	0.87	0.59338	0.233013	no_change	5.89667	6.4116	1.94205	2.72439e-05	weak_act	3.39031	4.73739	KLLA0E22969g	2.05252	0.000441941	strong_act	4.98319	6.57158
Anc_3.263	MRH1	YRO2	YDR033W	YBR054W	FALSE	0.68	0.93	-0.765371	0.133751	no_change	9.32204	8.69352	1.94075	0.00269457	weak_act	6.04211	7.6539
Anc_6.255	YPL229W	YMR181C	YPL229W	YMR181C	FALSE	0.28	0.75	0.80154	0.0375019	no_change	4.70258	5.28714	1.93204	7.29867e-11	weak_act	5.3814	6.92442	KLLA0C16027g	3.64473	2.25891e-14	strong_act	6.52233	9.78351
Anc_1.390	RCK1	RCK2	YGL158W	YLR248W	FALSE	0.41	0.84	1.88799	0.351013	no_change	-0.11236	0.278802	1.92019	0.000788115	weak_act	7.37774	8.96952	KLLA0F12188g	1.27949	0.000119226	weak_act	8.46026	9.58604
Anc_5.644	STD1	MTH1	YOR047C	YDR277C	FALSE	0.6	0.98	-0.844408	0.356796	no_change	5.18452	4.5797	1.91755	0.118214	no_change	2.71636	3.85295	KLLA0F15928g	-0.150774	0.827944	no_change	6.20344	5.96039
Anc_8.157	PMD1	MDS3	YER132C	YGL197W	FALSE	0.42	0.85	-1.35913	0.000509309	weak_rep	6.56916	5.48885	1.90824	6.10676e-08	weak_act	7.80995	9.40272	KLLA0F12452g	1.00525	3.89267e-05	weak_act	6.26914	7.14546
Anc_5.692	WHI5	SRL3	YOR083W	YKR091W	FALSE	0.19	0.83	0.231131	0.853981	no_change	3.57483	3.78436	1.9033	2.42971e-06	weak_act	6.74693	8.29415	KLLA0E13113g	1.40794	5.27066e-07	weak_act	5.81657	7.05794
Anc_1.357	MIP6	PES4	YHR015W	YFR023W	FALSE	0.37	0.93	-0.694713	0.208479	no_change	3.63344	3.10756	1.8962	0.0711596	no_change	1.01122	1.80039	KLLA0A08338g	0.749045	0.0765134	no_change	7.96261	8.67
Anc_1.507	PTK1	PTK2	YKL198C	YJR059W	FALSE	0.45	0.79	-0.605633	0.24514	no_change	6.95681	6.39253	1.89372	6.69735e-06	weak_act	6.76761	8.35988	KLLA0B06501g	0.393397	0.24561	no_change	7.62314	7.96615
Anc_1.17	APA1	APA2	YCL050C	YDR530C	FALSE	0.6	0.99	-0.354553	0.67457	no_change	6.80554	6.58405	1.88792	7.69401e-06	weak_act	4.42397	5.88387	KLLA0C00847g	1.19854	0.000755141	weak_act	9.33766	10.3919
Anc_7.243	GPP1	GPP2	YIL053W	YER062C	FALSE	0.92	1	-4.23634	1.8704e-08	strong_rep	6.91044	3.86119	1.88155	0.138669	no_change	4.81575	6.30608	KLLA0C08217g	-1.14547	0.109147	no_change	9.82717	8.91249
Anc_1.180	HAL5	KKQ8	YJL165C	YKL168C	FALSE	0.39	0.85	0.602359	0.040853	no_change	7.26834	7.74332	1.85479	1.75367e-07	weak_act	4.17556	5.57485	KLLA0A06820g	0.858769	4.13371e-06	no_change	7.06429	7.81775
Anc_8.284	ICT1	ECM18	YLR099C	YDR125C	FALSE	0.42	0.87	0.657937	0.161321	no_change	5.90556	6.44745	1.83734	0.0118179	no_change	1.93183	3.00418	KLLA0F19624g	-1.73768	0.00455145	weak_rep	6.62534	5.12697
Anc_8.796	FAA4	FAA1	YMR246W	YOR317W	FALSE	0.61	0.99	-1.11796	4.59285e-08	weak_rep	8.47045	7.56757	1.81556	0.000441417	weak_act	7.89023	9.43651	KLLA0B12936g	0.709433	1.76057e-06	no_change	8.99591	9.60361
Anc_8.486	MET31	MET32	YPL038W	YDR253C	FALSE	0.41	0.93	-1.00729	0.00183845	weak_rep	6.48701	5.68332	1.80797	0.00215991	weak_act	5.16716	6.56367	KLLA0D11902g	-2.19943	0.000745706	strong_rep	5.65009	3.91545
Anc_2.477	GFA1	YMR085W	YKL104C	YMR085W	FALSE	0.6	0.6	-0.251445	0.663204	no_change	5.78782	5.60408	1.80373	0.00139835	weak_act	5.03448	6.46822	KLLA0F13596g	-0.119965	0.707783	no_change	10.4463	10.3253
Anc_2.450	YMR102C	DGR2	YMR102C	YKL121W	FALSE	0.37	0.98	-0.407702	0.537507	no_change	8.5605	8.26645	1.75968	0.00911653	weak_act	7.78239	9.30012	KLLA0B12804g	1.9389	0.000230294	weak_act	8.1473	9.87888
Anc_6.195	YGL082W	YPL191C	YGL082W	YPL191C	FALSE	0.44	0.95	0.835969	0.00300276	no_change	6.30563	6.99137	1.75905	0.00354146	weak_act	4.36231	5.72215	KLLA0E19273g	1.93305	5.73329e-06	weak_act	7.5326	9.21448
Anc_5.395	HXT1	HXT6	YHR094C	YDR343C	FALSE	0.71	1	-3.12816	0.000169965	strong_rep	8.67472	6.16608	1.74465	0.0812884	no_change	1.21377	2.10726
Anc_5.548	PPZ1	PPZ2	YML016C	YDR436W	FALSE	0.58	0.97	-1.15131	0.113148	no_change	3.43696	2.7765	1.73585	0.120358	no_change	4.68187	6.12836	KLLA0B01111g	1.38054	9.23784e-08	weak_act	7.65364	8.8622
Anc_5.640	IRC23	BSC2	YOR044W	YDR275W	FALSE	0.12	0.67	0.86365	0.0149524	no_change	6.70831	7.41332	1.70653	1.42636e-19	weak_act	6.49931	7.91848
Anc_4.7	RNP1	SBP1	YLL046C	YHL034C	FALSE	0.22	0.85	1.20664	0.0523302	no_change	2.58568	3.44943	1.70425	0.0231998	no_change	7.75538	9.15301	KLLA0E00551g	1.7624	3.24614e-10	weak_act	8.41954	9.97008
Anc_8.279	KIN2	KIN1	YLR096W	YDR122W	FALSE	0.51	0.93	-0.348599	0.588793	no_change	6.8996	6.62899	1.68448	0.0356297	no_change	4.96156	6.29629	KLLA0F19536g	1.46868	6.46809e-06	weak_act	8.76597	10.0483
Anc_7.483	ECM13	YJR115W	YBL043W	YJR115W	FALSE	0.15	0.66	-1.37006	0.168798	no_change	2.81931	2.09117	1.66227	7.12752e-05	weak_act	4.54384	5.83635	KLLA0E05677g	-1.1544	0.148522	no_change	7.78018	6.85308
Anc_7.211	ACA1	CST6	YER045C	YIL036W	FALSE	0.23	0.83	1.02441	0.000915471	weak_act	7.0739	7.90097	1.65696	3.71291e-06	weak_act	7.16424	8.55436	KLLA0E04269g	-1.91865	0.010788	no_change	5.78723	4.37116
Anc_3.508	KRE6	SKN1	YPR159W	YGR143W	FALSE	0.69	0.93	-1.20219	0.000901951	weak_rep	7.05373	6.08409	1.65597	0.00137981	weak_act	4.52437	5.82042	KLLA0E03697g	-0.296478	0.502905	no_change	7.95129	7.70538
Anc_2.71	NPR1	PRR2	YNL183C	YDL214C	FALSE	0.34	0.88	1.09473	4.04525e-12	weak_act	7.01846	7.92012	1.65258	0.00494478	weak_act	3.80415	5.11367	KLLA0D08415g	1.08475	1.94909e-12	weak_act	7.79998	8.74915
Anc_3.533	EDC1	EDC2	YGL222C	YER035W	FALSE	0.26	0.83	1.19074	0.0829024	no_change	4.46704	5.41501	1.65237	2.00153e-06	weak_act	8.18855	9.54589	KLLA0A01474g	0.386007	0.621826	no_change	6.30146	6.60927
Anc_1.285	IML2	YKR018C	YJL082W	YKR018C	FALSE	0.66	0.99	1.36845	8.49838e-06	weak_act	6.41182	7.52922	1.63752	0.000644436	weak_act	6.47233	7.84266	KLLA0D02244g	-0.167835	0.831672	no_change	7.6354	7.58473
Anc_6.133	COQ8	YBR230W-A	YGL119W	YBR230W-A	FALSE	0.13	0.13	-0.055482	0.957807	no_change	6.22461	6.17761	1.6281	1.46621e-09	weak_act	7.24077	8.58517	KLLA0B00539g	-0.0973375	0.861755	no_change	5.54391	5.44999
Anc_2.169	YNL108C	TFC7	YNL108C	YOR110W	FALSE	0.56	0.62	-1.70796	0.0918737	no_change	5.51236	4.23451	1.62775	7.22433e-05	weak_act	6.68478	8.01044	KLLA0F23606g	0.119371	0.910044	no_change	5.85738	5.93407
Anc_4.351	TDA9	RSF2	YML081W	YJR127C	FALSE	0.39	0.91	-1.45774	1.7645e-05	weak_rep	7.31333	6.14228	1.62005	0.0047432	weak_act	5.72937	7.02694	KLLA0B04477g	0.480048	0.318741	no_change	8.3308	8.73891
Anc_3.438	ASK10	RGC1	YGR097W	YPR115W	FALSE	0.38	0.95	1.28177	0.14958	no_change	6.30666	7.36283	1.60484	4.35328e-11	weak_act	5.81159	7.11297	KLLA0D15081g	2.30705	2.21955e-08	strong_act	5.74875	7.75644
Anc_4.343	HMG1	HMG2	YML075C	YLR450W	FALSE	0.61	0.99	-0.458896	0.405855	no_change	9.38992	8.99168	1.60286	3.25002e-06	weak_act	6.96032	8.25307	KLLA0B04642g	-1.49442	1.27569e-07	weak_rep	8.95936	7.63106
Anc_1.335	UBX6	UBX7	YJL048C	YBR273C	FALSE	0.25	0.91	-0.408134	0.694225	no_change	6.68765	6.52844	1.55544	0.0017468	weak_act	6.25345	7.54176	KLLA0F01298g	3.0696	1.40447e-15	strong_act	5.94827	8.60797
Anc_5.285	AAP1	APE2	YHR047C	YKL157W	FALSE	0.69	0.92	-1.51321	0.000130042	weak_rep	7.57917	6.32988	1.55466	0.000124961	weak_act	7.47657	8.75473	KLLA0C11033g	0.346438	0.340021	no_change	9.75661	10.0634
Anc_7.372	TOD6	DOT6	YBL054W	YER088C	FALSE	0.29	0.78	-3.72668	3.23012e-10	strong_rep	5.37065	2.927	1.54114	0.0212869	no_change	7.38452	8.69845	KLLA0E19933g	-4.81895	5.20209e-23	strong_rep	8.46086	4.4199
Anc_2.267	SLM2	SLM1	YNL047C	YIL105C	FALSE	0.52	0.96	0.408974	0.388377	no_change	4.48501	4.83543	1.53036	0.0402316	no_change	4.72589	5.91265	KLLA0F03839g	1.51451	0.00198647	weak_act	8.05017	9.28304
Anc_5.143	YJR015W	SNG1	YJR015W	YGR197C	FALSE	0.44	0.93	-1.65853	7.01482e-07	weak_rep	6.78566	5.44747	1.5088	0.000476991	weak_act	4.09806	5.2599	KLLA0E02135g	1.39204	0.00278181	weak_act	6.09028	7.3206
Anc_8.254	EMP70	TMN2	YLR083C	YDR107C	FALSE	0.74	0.99	-2.46286	8.21272e-07	strong_rep	9.46237	7.46196	1.49359	7.20115e-07	weak_act	5.03336	6.21294	KLLA0F18931g	-2.01656	0.000186906	strong_rep	10.1207	8.32261
Anc_6.336	CPR8	CPR4	YNR028W	YCR069W	FALSE	0.31	0.97	-0.0217139	0.971443	no_change	6.87283	6.87516	1.49012	0.015718	no_change	6.11304	7.32784	KLLA0C08635g	-0.862406	0.272044	no_change	7.09192	6.58853
Anc_5.528	CAD1	YAP1	YDR423C	YML007W	FALSE	0.21	0.63	0.813595	0.0924148	no_change	6.26568	6.90573	1.47678	0.0013786	weak_act	6.74158	7.89154	KLLA0A01760g	0.895401	0.0100453	no_change	6.51187	7.24442
Anc_1.219	MRS3	MRS4	YJL133W	YKR052C	FALSE	0.72	0.97	-1.81129	0.00614622	weak_rep	6.73515	5.31906	1.44563	3.57726e-06	weak_act	5.08767	6.22955	KLLA0E15445g	-1.04538	0.0116737	no_change	7.83627	6.91998
Anc_7.476	URA7	URA8	YBL039C	YJR103W	FALSE	0.78	0.97	-7.1496	6.50692e-22	strong_rep	8.24839	3.45839	1.44254	0.0360952	no_change	8.25719	9.44646	KLLA0E05545g	-4.40522	4.35602e-55	strong_rep	9.11308	5.31209
Anc_2.202	TCB2	TCB1	YNL087W	YOR086C	FALSE	0.54	0.99	-3.48664	9.79698e-25	strong_rep	9.57686	6.76424	1.43953	0.000204575	weak_act	8.76596	9.99738	KLLA0C13860g	0.861745	0.268282	no_change	11.5739	12.2147
Anc_2.108	NSG1	NSG2	YHR133C	YNL156C	FALSE	0.34	0.97	-0.701301	0.20506	no_change	5.37021	4.82642	1.43157	0.27552	no_change	8.38042	9.50014	KLLA0F27885g	-0.336287	0.515811	no_change	6.91378	6.69711
Anc_8.188	UBP5	DOA4	YER144C	YDR069C	FALSE	0.41	0.87	0.600262	0.273801	no_change	6.52147	7.00765	1.42893	0.00293527	weak_act	4.97413	6.11693	KLLA0E10275g	0.69658	0.0435539	no_change	8.85828	9.5313
Anc_3.64	MSB4	MSB3	YOL112W	YNL293W	FALSE	0.47	0.78	0.150894	0.815424	no_change	8.56927	8.68546	1.4232	7.51798e-08	weak_act	5.61493	6.76955	KLLA0A07491g	0.497012	0.0382745	no_change	6.88414	7.31373
Anc_5.323	CPR5	CPR2	YDR304C	YHR057C	FALSE	0.5	0.91	1.13836	0.0563221	no_change	9.8239	10.7601	1.41967	0.00130411	weak_act	9.05128	10.2593	KLLA0C10208g	1.17655	0.00815846	weak_act	10.3486	11.4155
Anc_3.187	YDL012C	YBR016W	YDL012C	YBR016W	FALSE	0.57	0.84	-1.23306	0.000106669	weak_rep	7.74062	6.73975	1.41566	0.00502573	weak_act	7.83097	9.02957
Anc_7.381	YBL059W	AIM11	YBL059W	YER093C-A	FALSE	0.22	0.71	0.519638	0.15675	no_change	6.18122	6.63858	1.40278	0.000220554	weak_act	5.73307	6.87268	KLLA0E20153g	-2.54862	7.68458e-05	strong_rep	6.49659	4.51385
Anc_8.772	BUD7	BCH1	YOR299W	YMR237W	FALSE	0.56	0.97	-2.21143	1.92849e-05	strong_rep	6.41959	4.71239	1.40242	0.00213848	weak_act	6.63674	7.793	KLLA0F24981g	-0.0183451	0.96355	no_change	6.33251	6.32913
Anc_7.89	NTG2	NTG1	YOL043C	YAL015C	FALSE	0.38	0.95	-0.0701954	0.854318	no_change	5.38472	5.31992	1.39536	0.0117501	no_change	6.47431	7.63259	KLLA0F07711g	-0.717474	0.0626889	no_change	5.78535	5.20561
Anc_8.318	MKC7	YPS1	YDR144C	YLR120C	FALSE	0.5	0.95	-3.69926	1.80623e-23	strong_rep	7.11583	4.35986	1.3921	2.65235e-05	weak_act	8.1658	9.3085	KLLA0E04049g	2.33877	3.63075e-07	strong_act	8.18351	10.2072
Anc_2.513	OSH7	OSH6	YHR001W	YKR003W	FALSE	0.72	0.98	1.48655	0.0117721	no_change	5.71327	6.90339	1.39155	0.00918657	weak_act	4.77938	5.82199	KLLA0A02827g	1.35335	4.63776e-05	weak_act	6.67547	7.84309
Anc_7.307	ARF1	ARF2	YDL192W	YDL137W	FALSE	0.96	1	-1.32823	0.00729564	weak_rep	11.3156	10.2066	1.37647	5.38583e-08	weak_act	10.8397	11.9988	KLLA0F05225g	-0.498941	0.441255	no_change	8.63133	8.34325
Anc_5.625	EXO1	DIN7	YOR033C	YDR263C	FALSE	0.5	0.61	-0.451521	0.125964	no_change	6.16399	5.85394	1.36502	0.00034501	weak_act	4.00364	5.05994	KLLA0E16743g	-0.646056	0.268042	no_change	5.94284	5.35444
Anc_8.574	EEB1	EHT1	YPL095C	YBR177C	FALSE	0.58	0.99	-0.678323	0.0661791	no_change	7.22292	6.67418	1.35036	9.09764e-05	weak_act	7.97489	9.10173	KLLA0E24201g	0.544229	0.256152	no_change	7.02012	7.52257
Anc_6.60	PDR8	YRR1	YLR266C	YOR162C	FALSE	0.23	0.87	0.378673	0.646572	no_change	4.41835	4.70261	1.32543	2.35914e-05	weak_act	5.02104	6.08736
Anc_5.690	TGL5	TGL4	YOR081C	YKR089C	FALSE	0.48	0.82	0.516101	0.266112	no_change	5.31347	5.71377	1.32289	4.42995e-05	weak_act	7.26266	8.36421	KLLA0A07557g	2.48988	5.60087e-11	strong_act	6.49675	8.68071
Anc_2.476	SEG1	SEG2	YMR086W	YKL105C	FALSE	0.2	0.85	1.21914	2.41545e-11	weak_act	7.03558	8.03811	1.31063	0.000943508	weak_act	5.60869	6.70093	KLLA0F13618g	0.476686	0.510096	no_change	7.48426	7.90976
Anc_1.490	OSM1	FRD1	YJR051W	YEL047C	FALSE	0.63	0.94	0.913456	0.0887926	no_change	9.32912	10.0902	1.28848	0.206148	no_change	1.6616	2.42935	KLLA0F16753g	2.83515	3.06691e-07	strong_act	9.98484	12.4635
Anc_1.50	GNP1	AGP1	YDR508C	YCL025C	FALSE	0.67	0.95	-2.11046	1.93015e-10	strong_rep	9.41047	7.70941	1.2749	6.53979e-10	weak_act	8.07228	9.1184	KLLA0C01606g	-1.83342	2.13884e-07	weak_rep	8.02876	6.44108
Anc_8.388	UPS2	UPS3	YLR168C	YDR185C	FALSE	0.55	0.78	-0.339709	0.426115	no_change	6.31223	6.03054	1.26621	0.433761	no_change	1.87327	2.51989	KLLA0D18348g	-1.58957	0.00177335	weak_rep	6.56654	5.25958
Anc_8.328	EKI1	CKI1	YDR147W	YLR133W	FALSE	0.34	0.92	-0.244595	0.339056	no_change	6.22588	6.04351	1.2496	0.000196367	weak_act	5.01811	6.01912	KLLA0D16500g	0.256485	0.646061	no_change	4.39522	4.64745
Anc_2.535	IXR1	ABF2	YKL032C	YMR072W	FALSE	0.31	0.31	-0.618648	0.39818	no_change	5.11578	4.75694	1.24618	5.34338e-08	weak_act	8.28405	9.31976	KLLA0E18481g	0.46309	0.281411	no_change	5.58506	6.0131
Anc_6.281	GYL1	GYP5	YMR192W	YPL249C	FALSE	0.28	0.81	0.140336	0.646075	no_change	6.21334	6.35933	1.19147	0.113193	no_change	8.3984	9.40224	KLLA0D12584g	0.938139	0.0028879	no_change	7.86181	8.68716
Anc_5.509	SIZ1	NFI1	YDR409W	YOR156C	FALSE	0.31	0.8	-0.169713	0.875883	no_change	2.38519	2.24387	1.1714	0.0675763	no_change	6.37766	7.36524	KLLA0A02189g	-0.308827	0.414478	no_change	6.95576	6.65131
Anc_1.358	ROG3	ROD1	YFR022W	YOR018W	FALSE	0.39	0.88	1.1981	0.102257	no_change	6.60626	7.58754	1.15669	1.16419e-06	weak_act	5.93684	6.87697	KLLA0D04708g	0.642485	0.0745293	no_change	7.26875	7.82625
Anc_7.123a	AUS1	PDR11	YOR011W	YIL013C	FALSE	0.68	0.99	0.127254	0.918347	no_change	3.84405	3.88034	1.15305	0.442359	no_change	1.8561	2.24442
Anc_7.342	ENT1	ENT2	YDL161W	YLR206W	FALSE	0.61	0.74	-0.0466892	0.956408	no_change	8.1619	8.12392	1.1392	0.0319462	no_change	5.13503	6.00758	KLLA0C16731g	0.998186	0.000179311	no_change	8.04785	8.94892
Anc_6.185	MF(ALPHA)2	MF(ALPHA)1	YGL089C	YPL187W	FALSE	0.65	0.73	-1.12099	0.746346	no_change	-1.1074	-1.25264	1.11712	0.599418	no_change	-0.235179	-0.10542
Anc_7.133	YEA6	YIA6	YEL006W	YIL006W	FALSE	0.53	0.9	-0.0721204	0.891079	no_change	4.99078	4.95917	1.10719	0.490953	no_change	0.417928	0.794323	KLLA0D14036g	-0.198554	0.772004	no_change	4.32615	4.16627
Anc_1.418	DOM34	YCL001W-B	YNL001W	YCL001W-B	FALSE	0.44	0.22	-1.44354	1.25695e-06	weak_rep	6.74079	5.59812	1.10369	0.686733	no_change	-0.947297	-0.811625	KLLA0A08646g	0.921448	0.075059	no_change	4.29389	5.01688
Anc_3.124	IRA2	IRA1	YOL081W	YBR140C	FALSE	0.44	1	0.526706	0.0743619	no_change	6.98243	7.41023	1.09334	1.20438e-06	weak_act	6.79357	7.67987	KLLA0E17887g	0.855524	0.0230638	no_change	8.17511	8.91172
Anc_3.109	HAL9	TBS1	YOL089C	YBR150C	FALSE	0.26	0.94	0.369019	0.437663	no_change	4.68129	4.97884	1.06638	0.000578214	weak_act	6.42692	7.30949	KLLA0F02750g	0.335271	0.402685	no_change	5.16743	5.53337
Anc_1.267	BCH2	CHS6	YKR027W	YJL099W	FALSE	0.42	0.98	-0.350183	0.772729	no_change	7.33109	7.12102	1.04979	0.00591245	weak_act	6.42023	7.2836	KLLA0F14102g	1.20727	0.243825	no_change	2.238	2.95365
Anc_2.192	YNL095C	ECM3	YNL095C	YOR092W	FALSE	0.61	0.95	-1.16665	0.0159828	no_change	4.72278	3.81254	1.04944	5.57247e-06	weak_act	7.00348	7.88799	KLLA0C13607g	-0.11279	0.787412	no_change	7.71366	7.6252
Anc_2.552	YHL017W	PTM1	YHL017W	YKL039W	FALSE	0.48	0.98	-0.0685949	0.861423	no_change	5.12572	5.04881	1.04277	0.0345865	no_change	6.33976	7.1957	KLLA0F25498g	0.503917	0.332904	no_change	8.29278	8.78303
Anc_2.598	MSN2	MSN4	YMR037C	YKL062W	FALSE	0.29	0.9	0.286614	0.759174	no_change	2.1528	2.39881	1.03803	0.261178	no_change	4.20778	5.00885	KLLA0F26961g	-0.216545	0.833278	no_change	3.99212	4.03905
Anc_1.323	BIT61	BIT2	YJL058C	YBR270C	FALSE	0.41	1	-0.553678	0.357166	no_change	3.44741	3.08688	1.02361	0.234579	no_change	2.95634	3.7789	KLLA0F01529g	-0.232549	0.659878	no_change	4.66927	4.46989
Anc_7.374	PTC2	PTC3	YER089C	YBL056W	FALSE	0.6	0.99	-0.402778	0.586589	no_change	6.14143	5.82644	1.01294	2.49519e-14	weak_act	9.15946	10.0103	KLLA0E19977g	0.831236	0.0166576	no_change	7.38243	8.0828
Anc_1.247	CAF4	MDV1	YKR036C	YJL112W	FALSE	0.33	0.9	-0.872923	0.0310315	no_change	6.01555	5.31176	1.01207	0.03417	no_change	8.32834	9.19799	KLLA0F21406g	-0.485297	0.509383	no_change	6.13655	5.74478
Anc_5.668	MSA2	MSA1	YKR077W	YOR066W	FALSE	0.2	0.58	0.131873	0.890694	no_change	4.20698	4.17546	1.0006	9.56009e-05	weak_act	5.51953	6.32975	KLLA0F16599g	0.725365	0.0873746	no_change	7.22574	7.87453
Anc_4.222	STP3	STP4	YLR375W	YDL048C	FALSE	0.53	0.7	-0.167965	0.668782	no_change	8.25601	8.10113	0.982578	0.204464	no_change	8.617	9.42713	KLLA0F07073g	-1.61177	0.0642833	no_change	5.63152	4.30841
Anc_1.157	YJR030C	YJL181W	YJR030C	YJL181W	FALSE	0.23	0.82	-2.3953	0.00223558	strong_rep	3.34981	2.0722	0.982554	0.0809435	no_change	4.1218	4.91965	KLLA0A06237g	-1.39624	0.00571932	weak_rep	6.38294	5.31168
Anc_4.124	ERP1	ERP6	YAR002C-A	YGL002W	FALSE	0.53	0.99	-1.09273	0.385342	no_change	8.66875	7.72838	0.967724	1.501e-06	no_change	6.5806	7.36264	KLLA0A08778g	-2.16027	0.178784	no_change	1.37786	0.650639
Anc_1.187	PIR1	PIR5	YKL164C	YJL160C	FALSE	0.55	0.84	-0.470197	0.546557	no_change	7.28672	7.14431	0.948009	0.180419	no_change	2.50382	3.12897	KLLA0B07370g	0.527468	0.186725	no_change	7.4932	7.95077
Anc_1.474	SSC1	ECM10	YJR045C	YEL030W	FALSE	0.8	0.98	1.06553	0.050638	no_change	7.62456	8.50976	0.941958	0.00497683	no_change	4.90541	5.64365	KLLA0E22309g	-2.39316	2.21681e-08	strong_rep	9.91628	7.83083
Anc_5.118	YLR046C	RTA1	YLR046C	YGR213C	FALSE	0.31	0.85	-0.123163	0.788544	no_change	5.69558	5.57463	0.940372	0.119248	no_change	3.06733	3.66772
Anc_1.140	ELO2	ELO1	YCR034W	YJL196C	FALSE	0.55	0.89	-3.00866	4.05907e-16	strong_rep	7.80611	5.45179	0.931049	0.0351546	no_change	8.14159	8.85	KLLA0C03542g	-0.912079	0.0149916	no_change	9.35957	8.64507
Anc_5.706	ESL1	ESL2	YIL151C	YKR096W	FALSE	0.44	0.94	0.0140925	0.972711	no_change	6.4038	6.41164	0.927286	6.1277e-05	no_change	6.12563	6.86669	KLLA0A00528g	0.771928	0.109442	no_change	8.70944	9.40843
Anc_5.453	RGA1	RGA2	YOR127W	YDR379W	FALSE	0.29	1	-0.767151	0.0100093	no_change	8.31737	7.70004	0.92006	0.0812884	no_change	5.5253	6.28491	KLLA0E02597g	0.258371	0.484068	no_change	7.09462	7.30987
Anc_2.222	MLF3	VHS2	YNL074C	YIL135C	FALSE	0.25	0.96	0.151057	0.733379	no_change	5.49091	5.54457	0.917261	0.126175	no_change	7.6976	8.45897	KLLA0E07811g	1.23381	0.00101306	weak_act	7.40701	8.47086
Anc_8.702	TRE2	TRE1	YOR256C	YPL176C	FALSE	0.44	0.97	0.575424	0.197114	no_change	6.18008	6.66335	0.913085	0.0216858	no_change	5.72301	6.4165	KLLA0C09735g	0.980049	0.00344789	no_change	5.55257	6.42905
Anc_6.367	FIG2	AGA1	YCR089W	YNR044W	FALSE	0.24	0.45	0.23945	0.62064	no_change	6.66557	6.84316	0.894079	0.1031	no_change	7.95108	8.68763
Anc_1.282	ALY1	ALY2	YKR021W	YJL084C	FALSE	0.38	0.87	0.634676	0.251088	no_change	5.75298	6.26869	0.889694	0.0386542	no_change	4.94168	5.6207	KLLA0F14443g	0.840631	0.0181156	no_change	5.6567	6.36316
Anc_7.442	SRO7	SRO77	YPR032W	YBL106C	FALSE	0.53	0.98	-0.0531537	0.957606	no_change	6.65164	6.62226	0.883804	0.0135585	no_change	4.4075	5.06637	KLLA0E06425g	0.455567	0.321883	no_change	7.47232	7.87165
Anc_1.100	LAM1	SIP3	YHR155W	YNL257C	FALSE	0.37	1	0.375604	0.295463	no_change	6.22459	6.53994	0.882473	0.183175	no_change	6.6727	7.41803	KLLA0C02717g	1.91443	0.000466687	weak_act	5.67544	7.24858
Anc_6.115	PYC2	PYC1	YBR218C	YGL062W	FALSE	0.92	1	-0.529927	0.547388	no_change	8.05562	7.56812	0.878583	0.0263493	no_change	7.05487	7.77784	KLLA0C05764g	0.455515	0.328913	no_change	11.309	11.6775
Anc_1.217	LCB3	YSR3	YJL134W	YKR053C	FALSE	0.52	0.99	-0.743182	0.170217	no_change	6.38299	5.75412	0.870838	0.0146641	no_change	4.58631	5.23984
Anc_1.224	TRK1	TRK2	YJL129C	YKR050W	FALSE	0.51	0.72	-0.374194	0.620821	no_change	8.08411	7.78737	0.855452	0.00655987	no_change	4.44267	5.06984	KLLA0E15335g	-0.554983	0.371117	no_change	5.58959	5.03048
Anc_6.190	GUP2	GUP1	YPL189W	YGL084C	FALSE	0.55	0.92	-0.994322	0.038917	no_change	4.57616	3.8318	0.822549	0.206191	no_change	6.44634	7.0327	KLLA0E19185g	0.28495	0.43287	no_change	7.46876	7.74423
Anc_2.501	LAG1	LAC1	YHL003C	YKL008C	FALSE	0.68	0.98	-0.473145	0.205067	no_change	8.48589	8.12241	0.822285	0.0318527	no_change	7.38177	8.07323	KLLA0B13497g	-2.55599	3.25875e-15	strong_rep	7.72843	5.53923
Anc_8.652	MKK1	MKK2	YOR231W	YPL140C	FALSE	0.57	1	-0.544577	0.294009	no_change	4.84274	4.45412	0.811153	0.115511	no_change	5.53642	6.20133	KLLA0D07304g	0.604624	0.0730062	no_change	6.90422	7.41439
Anc_8.485	EGD1	BTT1	YPL037C	YDR252W	FALSE	0.48	0.95	-1.09293	2.74062e-06	weak_rep	11.106	10.2031	0.811148	9.61157e-05	no_change	6.6914	7.36759	KLLA0D11924g	-2.08795	2.73463e-07	strong_rep	9.83221	7.98918
Anc_7.76	PMT2	PMT3	YAL023C	YOR321W	FALSE	0.63	0.99	-1.44847	0.00838326	weak_rep	8.57232	7.36706	0.810356	0.199762	no_change	8.14283	8.80253	KLLA0F15829g	0.280247	0.803139	no_change	2.07368	2.16334
Anc_8.243	BMH2	BMH1	YDR099W	YER177W	FALSE	0.92	0.98	1.74239	0.0232437	no_change	6.95341	8.4931	0.803282	0.00225164	no_change	12.0795	12.7434	KLLA0F12100g	0.832533	0.227438	no_change	8.75915	9.53381
Anc_2.250	PRM5	YNL058C	YIL117C	YNL058C	FALSE	0.26	0.99	-0.162271	0.903431	no_change	4.25807	4.26996	0.800537	4.46528e-06	no_change	7.82535	8.48282	KLLA0F03465g	-0.458583	0.229328	no_change	5.64864	5.29574
Anc_5.162	BUB1	MAD3	YGR188C	YJL013C	FALSE	0.24	0.5	-0.708113	0.267905	no_change	4.20714	3.72496	0.792078	0.00885048	no_change	4.93128	5.55173	KLLA0F22605g	0.142802	0.688306	no_change	6.65024	6.73017
Anc_2.242	AQR1	QDR1	YNL065W	YIL120W	FALSE	0.35	0.96	-3.23386	8.16522e-05	strong_rep	6.16947	3.74582	0.787401	0.223334	no_change	3.38122	4.10607	KLLA0F03311g	-1.51632	9.88667e-07	weak_rep	7.37768	6.07481
Anc_5.586	STP1	STP2	YDR463W	YHR006W	FALSE	0.32	0.96	0.409466	0.434152	no_change	6.37101	6.69825	0.771185	0.00410789	no_change	7.2794	7.96939	KLLA0F10109g	0.347744	0.52979	no_change	6.44034	6.66032
Anc_8.834	BUL2	BUL1	YML111W	YMR275C	FALSE	0.52	0.94	-0.587331	0.27154	no_change	4.64237	4.21029	0.768576	0.0206649	no_change	5.82281	6.42556	KLLA0D01793g	0.682072	0.175037	no_change	5.03167	5.57564
Anc_8.484	SVL3	PAM1	YPL032C	YDR251W	FALSE	0.35	0.99	-0.821798	0.0195448	no_change	7.30169	6.63746	0.764071	0.000365192	no_change	6.90736	7.52042	KLLA0D11946g	0.0432706	0.924451	no_change	9.38064	9.44257
Anc_7.16	YOR365C	FLC2	YOR365C	YAL053W	FALSE	0.42	0.9	-1.23057	0.0893904	no_change	3.27559	2.51976	0.762753	0.0686705	no_change	7.92945	8.60948	KLLA0A03355g	0.794612	0.0219294	no_change	7.73898	8.49465
Anc_7.17	OAF1	PIP2	YAL051W	YOR363C	FALSE	0.39	0.95	0.703625	0.391855	no_change	4.50507	5.05291	0.759199	0.248493	no_change	3.36047	3.90154	KLLA0A03443g	1.35625	0.000137769	weak_act	7.23993	8.41011
Anc_7.302	PPH22	PPH21	YDL188C	YDL134C	FALSE	0.89	0.98	0.506943	0.269727	no_change	4.20394	4.57927	0.757922	0.0139176	no_change	8.33052	8.95313	KLLA0F05357g	1.30622	4.1104e-10	weak_act	7.85561	9.0061
Anc_5.99	BNS1	SPO12	YGR230W	YHR152W	FALSE	0.23	0.79	0.733737	0.0396822	no_change	5.57297	6.11873	0.740875	0.0613873	no_change	5.0133	5.64967	KLLA0E15753g	0.578994	0.013194	no_change	6.37263	6.84167
Anc_2.417	RPL15A	RPL15B	YLR029C	YMR121C	FALSE	0.99	1	-5.84461	3.05641e-12	strong_rep	8.81242	4.7041	0.727953	0.0782238	no_change	8.1006	8.72004	KLLA0F17633g	-4.48792	5.31071e-32	strong_rep	9.33545	5.55179
Anc_8.181	RTR2	RTR1	YDR066C	YER139C	FALSE	0.31	0.87	0.551262	0.0908362	no_change	5.04346	5.47757	0.713188	0.0985611	no_change	3.79451	4.33562	KLLA0F12672g	1.02298	0.145951	no_change	6.24799	7.17845
Anc_1.58	SAM1	SAM2	YLR180W	YDR502C	FALSE	0.91	0.99	-3.14594	9.48441e-08	strong_rep	8.92022	6.36778	0.705325	0.327779	no_change	7.48838	8.11321	KLLA0C01782g	-3.09508	1.78952e-14	strong_rep	10.4395	7.74446
Anc_1.515	TOR2	TOR1	YKL203C	YJR066W	FALSE	0.66	1	0.442319	0.41712	no_change	7.76278	8.13495	0.692672	0.0395827	no_change	7.27806	7.86553	KLLA0B13948g	0.733745	0.00499006	no_change	8.03392	8.68
Anc_3.90	IZH1	IZH4	YDR492W	YOL101C	FALSE	0.25	0.99	-1.26204	0.176774	no_change	7.28961	6.31275	0.675306	0.234525	no_change	4.87478	5.41471	KLLA0C12441g	-1.6193	3.22086e-06	weak_rep	6.14923	4.8024
Anc_5.577	HEH2	SRC1	YDR458C	YML034W	FALSE	0.28	0.8	0.304778	0.19679	no_change	7.74837	8.00473	0.663892	0.49865	no_change	5.54277	6.23002	KLLA0B01826g	0.487536	0.00653252	no_change	10.025	10.4495
Anc_8.601	PEX25	PEX27	YPL112C	YOR193W	FALSE	0.18	0.95	-1.52466	0.00199743	weak_rep	6.03536	4.82419	0.662238	0.0384142	no_change	4.88203	5.39761	KLLA0F00726g	0.279793	0.363391	no_change	5.64004	5.87858
Anc_6.99	EXG1	SPR1	YLR300W	YOR190W	FALSE	0.63	0.99	-1.72414	0.000102846	weak_rep	9.81642	8.41475	0.662001	0.759807	no_change	-0.0432617	0.0275989	KLLA0C05324g	2.35513	4.06747e-09	strong_act	5.0847	7.0583
Anc_8.651	WTM2	UME1	YOR229W	YPL139C	FALSE	0.37	0.99	-0.387372	0.518025	no_change	5.89892	5.60369	0.655959	0.324136	no_change	8.42926	9.00294	KLLA0D07282g	1.59285	5.03679e-05	weak_act	9.49198	10.9938
Anc_8.514	SUR1	CSH1	YPL057C	YBR161W	FALSE	0.63	0.98	0.281647	0.700175	no_change	3.94462	4.10904	0.645595	0.0912482	no_change	4.70279	5.20226	KLLA0B09768g	1.64292	6.47209e-05	weak_act	9.14068	10.6238
Anc_5.88	KEL1	KEL2	YHR158C	YGR238C	FALSE	0.4	0.76	-0.0216899	0.98047	no_change	4.70824	4.72625	0.645053	0.0507886	no_change	4.91507	5.44964	KLLA0E15511g	-1.67427	0.0704387	no_change	4.07192	2.99867
Anc_6.112	YBP2	YBP1	YGL060W	YBR216C	FALSE	0.33	0.95	-0.220132	0.586042	no_change	4.81421	4.64576	0.644965	0.0673107	no_change	5.03647	5.53024	KLLA0C05698g	1.49886	0.0979978	no_change	2.75911	3.77261
Anc_7.462	PUF2	JSN1	YPR042C	YJR091C	FALSE	0.45	0.99	0.00598051	0.997209	no_change	3.47316	3.54658	0.635179	0.212523	no_change	4.5383	4.97711	KLLA0E06029g	0.355622	0.283263	no_change	7.02917	7.35032
Anc_2.105	YCK2	YCK1	YNL154C	YHR135C	FALSE	0.67	0.99	-0.382218	0.470205	no_change	7.70828	7.42328	0.634089	0.0774457	no_change	9.15507	9.68454	KLLA0D11044g	0.251144	0.611966	no_change	6.42585	6.60423
Anc_2.215	TPM2	TPM1	YIL138C	YNL079C	FALSE	0.65	0.81	0.171371	0.774297	no_change	7.49553	7.61328	0.632395	0.0273433	no_change	10.3182	10.8462	KLLA0E17931g	-0.0247485	0.932753	no_change	8.41293	8.37262
Anc_4.354	YML082W	STR2	YML082W	YJR130C	FALSE	0.54	0.98	-1.81763	0.00724946	weak_rep	6.48799	4.93775	0.629763	0.201589	no_change	5.5642	6.04775	KLLA0B04378g	0.289639	0.412926	no_change	7.36466	7.63356
Anc_6.233	YPL216W	ITC1	YPL216W	YGL133W	FALSE	0.27	0.87	0.34513	0.459335	no_change	4.37412	4.58616	0.626397	0.0228416	no_change	7.96389	8.49354	KLLA0B02090g	-0.403664	0.479505	no_change	6.02934	5.66189
Anc_3.281	NRG2	NRG1	YBR066C	YDR043C	FALSE	0.35	0.95	-0.980764	0.00505614	no_change	6.13259	5.34888	0.617081	0.0979536	no_change	4.75327	5.1993	KLLA0F18524g	-0.93413	0.00236673	no_change	8.09759	7.29534
Anc_8.299	YDR132C	YLR108C	YDR132C	YLR108C	FALSE	0.41	0.98	-1.51506	0.000932008	weak_rep	4.7132	3.61794	0.600419	0.330226	no_change	3.29472	3.67547	KLLA0F19965g	-0.228627	0.703655	no_change	5.43879	5.18317
Anc_7.238	MMF1	HMF1	YIL051C	YER057C	FALSE	0.69	0.89	0.286716	0.60652	no_change	10.425	10.7185	0.599361	0.0314093	no_change	9.07096	9.57834	KLLA0C08349g	-1.05147	0.302474	no_change	8.33648	7.44066
Anc_4.113	PDR1	PDR3	YGL013C	YBL005W	FALSE	0.32	0.91	0.516086	0.077834	no_change	5.4756	5.87042	0.589875	0.354555	no_change	6.16036	6.62246	KLLA0A09119g	0.415077	0.280485	no_change	7.63614	7.98603
Anc_7.9	GPB1	GPB2	YOR371C	YAL056W	FALSE	0.33	0.98	-0.223396	0.797944	no_change	6.225	6.05661	0.572206	0.607128	no_change	7.27584	7.70644	KLLA0F00374g	1.40603	0.00401901	weak_act	3.58057	4.60583
Anc_3.430	DBF20	DBF2	YPR111W	YGR092W	FALSE	0.76	0.99	-0.307659	0.330199	no_change	5.70343	5.48843	0.557444	0.220436	no_change	4.7339	5.14675	KLLA0D14905g	0.974042	0.134269	no_change	5.32986	6.20186
Anc_7.273	SER3	SER33	YER081W	YIL074C	FALSE	0.9	1	0.384094	0.339056	no_change	6.71928	6.92717	0.549602	0.743417	no_change	4.57273	5.08234	KLLA0C09306g	-0.818833	0.0682686	no_change	7.21795	6.53631
Anc_2.662	MGA2	SPT23	YIR033W	YKL020C	FALSE	0.35	0.97	-0.0353575	0.959941	no_change	5.68713	5.69357	0.540327	0.308023	no_change	5.40096	5.78074	KLLA0E17953g	0.235438	0.379673	no_change	8.89099	9.10758
Anc_5.393	YDR341C	MSR1	YDR341C	YHR091C	FALSE	0.57	0.94	-2.4404	2.94012e-10	strong_rep	9.60238	7.60561	0.534421	0.117769	no_change	6.57892	7.01147	KLLA0A07040g	-1.04607	0.00857189	weak_rep	10.5751	9.62397
Anc_4.182	ORM1	ORM2	YGR038W	YLR350W	FALSE	0.68	0.97	0.240057	0.581909	no_change	7.42223	7.6251	0.526669	0.709757	no_change	2.91512	3.39651	KLLA0B05621g	-0.189958	0.827944	no_change	6.16611	6.26911
Anc_8.263	ALT2	ALT1	YDR111C	YLR089C	FALSE	0.62	0.86	-0.575117	0.12346	no_change	7.45416	7.00056	0.523478	0.00295409	no_change	7.9012	8.335	KLLA0F19162g	-1.99249	0.0015525	weak_rep	8.4712	6.78189
Anc_5.551	YML018C	THI74	YML018C	YDR438W	FALSE	0.37	0.94	-4.15479	5.66857e-13	strong_rep	6.37002	3.43014	0.509108	0.168072	no_change	6.34696	6.7632	KLLA0B01177g	-2.02038	1.99092e-06	strong_rep	6.57192	4.86202
Anc_8.408	FAR10	VPS64	YLR238W	YDR200C	FALSE	0.38	0.79	0.337584	0.461979	no_change	5.94379	6.222	0.503082	0.255956	no_change	6.5021	6.92781	KLLA0D18799g	0.539887	0.218992	no_change	7.62075	8.17927
Anc_1.444	NPP2	NPP1	YEL016C	YCR026C	FALSE	0.37	0.66	-0.477628	0.316606	no_change	6.74097	6.33351	0.498286	0.000861723	no_change	6.97834	7.39951	KLLA0A11374g	1.91629	3.79307e-08	weak_act	5.36037	6.98039
Anc_1.15	HLR1	LRE1	YDR528W	YCL051W	FALSE	0.25	0.73	-2.66912	0.00504803	strong_rep	3.34705	2.01864	0.497263	0.148566	no_change	4.70562	5.07998	KLLA0C00803g	-0.0732003	0.88073	no_change	6.29568	6.2139
Anc_1.66	SKG3	CAF120	YLR187W	YNL278W	FALSE	0.32	0.97	-0.402238	0.592735	no_change	5.50304	5.2241	0.483258	0.612857	no_change	2.74598	2.99593	KLLA0C01969g	0.342487	0.181745	no_change	7.61577	7.91701
Anc_5.670	YKR078W	VPS5	YKR078W	YOR069W	FALSE	0.19	0.87	0.235935	0.532639	no_change	6.3494	6.53195	0.476788	0.0943581	no_change	6.85815	7.28944	KLLA0F16643g	1.36451	1.07248e-06	weak_act	7.33517	8.54361
Anc_3.41	YGK3	MCK1	YOL128C	YNL307C	FALSE	0.39	1	-1.84048	1.67813e-06	weak_rep	6.37594	4.96973	0.466343	0.48912	no_change	5.99163	6.38894	KLLA0E07437g	0.201112	0.427797	no_change	7.68448	7.87684
Anc_3.189	GRX6	GRX7	YDL010W	YBR014C	FALSE	0.4	0.88	0.0643755	0.864581	no_change	8.92947	9.01973	0.4658	0.24514	no_change	8.21229	8.61774	KLLA0E17733g	0.504619	0.197025	no_change	8.47555	8.91947
Anc_3.60	CLA4	SKM1	YNL298W	YOL113W	FALSE	0.5	0.78	-2.15092	7.56269e-11	strong_rep	6.50721	4.83964	0.461708	0.613115	no_change	3.08179	3.45159	KLLA0A07403g	-1.23713	0.0438718	no_change	4.88864	4.0588
Anc_1.311	DLS1	DPB3	YJL065C	YBR278W	FALSE	0.26	0.83	-0.891982	0.0143599	no_change	6.91191	6.21649	0.433341	0.387226	no_change	6.29172	6.66718	KLLA0F01859g	0.293393	0.563409	no_change	5.92206	6.12823
Anc_3.475	MEP3	MEP1	YPR138C	YGR121C	FALSE	0.77	0.99	-2.00155	0.000141989	strong_rep	6.86312	5.25901	0.429183	0.265736	no_change	6.55863	6.92354	KLLA0B11033g	-0.858926	0.207222	no_change	4.44881	3.78784
Anc_2.647	MRS1	CCE1	YIR021W	YKL011C	FALSE	0.17	0.97	0.0368337	0.955928	no_change	6.08374	6.18339	0.422648	0.136579	no_change	5.90154	6.24274	KLLA0E18305g	0.676428	0.152723	no_change	4.38196	4.88585
Anc_6.333	SEC12	SED4	YNR026C	YCR067C	FALSE	0.38	0.44	-0.905075	0.0146993	no_change	6.76705	6.07611	0.42173	0.270171	no_change	6.68249	7.01709	KLLA0C08723g	-0.348318	0.47394	no_change	8.24316	7.90772
Anc_6.254	CET1	CTL1	YPL228W	YMR180C	FALSE	0.21	0.58	0.279597	0.760986	no_change	3.5076	3.68815	0.415149	0.572423	no_change	3.53297	3.81308	KLLA0C16049g	0.480893	0.150922	no_change	6.09109	6.4901
Anc_8.816	CUE4	CUE1	YML101C	YMR264W	FALSE	0.23	0.58	-0.762751	0.102766	no_change	7.75578	7.12871	0.413698	0.196858	no_change	8.27357	8.62327	KLLA0E11199g	1.38228	2.11156e-05	weak_act	8.36935	9.67867
Anc_8.333	CTH1	TIS11	YDR151C	YLR136C	FALSE	0.4	0.88	0.0139534	0.990964	no_change	3.25899	3.31111	0.394461	0.7263	no_change	4.38012	4.71474	KLLA0D16610g	-1.44167	0.414478	no_change	1.90324	1.46394
Anc_6.258	SSO2	SSO1	YMR183C	YPL232W	FALSE	0.74	0.98	-0.300002	0.429786	no_change	7.89742	7.67736	0.374396	0.566381	no_change	10.533	10.8378	KLLA0C15961g	-1.0121	0.0349223	no_change	9.07187	8.22735
Anc_5.155	TDH2	TDH3	YJR009C	YGR192C	FALSE	0.96	1	-1.561	0.0823335	no_change	12.3645	11.1653	0.372469	0.722541	no_change	15.3026	15.6341	KLLA0A11858g	-0.99116	0.00264995	no_change	12.8821	12.016
Anc_2.284	ARK1	PRK1	YNL020C	YIL095W	FALSE	0.42	0.79	-0.0787111	0.918347	no_change	6.85532	6.7932	0.361579	0.365021	no_change	4.9835	5.24598	KLLA0E08405g	-1.39135	0.0865346	no_change	5.68604	4.77171
Anc_8.106	CUP2	HAA1	YGL166W	YPR008W	FALSE	0.33	0.33	0.177072	0.848118	no_change	7.78846	7.92259	0.348408	0.447779	no_change	7.61125	7.8929	KLLA0A03047g	-0.987094	0.000392511	no_change	7.98312	7.11577
Anc_8.231	DNF2	DNF1	YDR093W	YER166W	FALSE	0.68	0.97	-1.23092	0.00860818	weak_rep	7.40511	6.42828	0.345596	0.160774	no_change	7.75133	8.03169	KLLA0C17644g	-0.000673434	1	no_change	7.61859	7.58376
Anc_1.284	TAX4	IRS4	YJL083W	YKR019C	FALSE	0.26	0.98	0.335406	0.654181	no_change	3.43715	3.6442	0.34169	0.593797	no_change	6.18704	6.54377	KLLA0D02222g	1.85441	6.72409e-05	weak_act	6.94013	8.52396
Anc_3.78	WSC2	WSC3	YNL283C	YOL105C	FALSE	0.41	0.9	-1.09528	0.00682765	weak_rep	8.23765	7.34364	0.331166	0.319239	no_change	5.42229	5.67424	KLLA0C12177g	-0.742455	0.0962243	no_change	5.3533	4.63901
Anc_5.626	AKR2	AKR1	YOR034C	YDR264C	FALSE	0.37	0.98	0.0121253	0.972282	no_change	7.17597	7.18396	0.325581	0.601214	no_change	6.42155	6.69506	KLLA0E16721g	-0.102249	0.794879	no_change	5.00375	4.91023
Anc_3.316	AAC3	PET9	YBR085W	YBL030C	FALSE	0.89	0.97	-1.51781	0.029842	no_change	4.81312	3.71232	0.317874	0.457239	no_change	8.95391	9.19408	KLLA0E12365g	-1.12305	0.00315716	weak_rep	11.9681	10.9913
Anc_6.211	AFT1	AFT2	YGL071W	YPL202C	FALSE	0.32	0.6	-0.986136	0.00643254	no_change	6.65408	5.8549	0.315414	0.397561	no_change	5.47657	5.75586	KLLA0D03256g	-1.53909	7.54506e-07	weak_rep	6.80376	5.50558
Anc_3.521	YPT32	YPT31	YGL210W	YER031C	FALSE	0.81	1	-0.913027	0.00447264	no_change	7.06065	6.32158	0.310568	0.167559	no_change	8.43369	8.69723	KLLA0B00671g	0.578403	0.154608	no_change	7.77085	8.22718
Anc_6.285	ATG41	ICY1	YPL250C	YMR195W	FALSE	0.26	0.93	-0.837114	0.510258	no_change	2.24098	1.96078	0.306059	0.578354	no_change	8.35073	8.65872	KLLA0B10241g	-1.05163	0.46919	no_change	1.53601	1.20057
Anc_6.102	ERV15	ERV14	YBR210W	YGL054C	FALSE	0.6	0.97	-1.53733	0.0624072	no_change	2.63827	1.9178	0.305992	0.684045	no_change	5.32602	5.54261	KLLA0C05478g	0.648437	0.18302	no_change	11.1551	11.7107
Anc_2.262	SFB2	SEC24	YNL049C	YIL109C	FALSE	0.58	0.95	-0.443808	0.355963	no_change	6.67425	6.35063	0.274212	0.580131	no_change	7.49933	7.80305	KLLA0F03729g	0.264952	0.489547	no_change	9.93183	10.1653
Anc_6.236	PCL8	PCL10	YPL219W	YGL134W	FALSE	0.33	0.88	-0.0536824	0.964703	no_change	1.9687	1.85323	0.265816	0.370055	no_change	5.7264	5.9272	KLLA0B02024g	0.166815	0.737018	no_change	7.8174	7.93433
Anc_4.262	BDF2	BDF1	YDL070W	YLR399C	FALSE	0.35	0.93	-0.268551	0.524725	no_change	8.21478	7.96263	0.257205	0.470576	no_change	8.75158	8.98163	KLLA0B03113g	0.0624734	0.885659	no_change	7.17472	7.24895
Anc_5.202	PSR1	PSR2	YLL010C	YLR019W	FALSE	0.52	0.93	-0.664108	0.255956	no_change	5.05543	4.5827	0.252736	0.484243	no_change	5.57524	5.76532	KLLA0F15620g	0.572863	0.2738	no_change	6.05072	6.50411
Anc_8.831	ZDS2	ZDS1	YML109W	YMR273C	FALSE	0.3	0.97	-0.820504	0.0356858	no_change	6.73809	6.05584	0.226382	0.786604	no_change	7.63257	7.84463	KLLA0D01683g	0.143311	0.875558	no_change	5.75922	5.83925
Anc_1.256	SET4	SET3	YJL105W	YKR029C	FALSE	0.25	0.75	-0.745738	0.774156	no_change	-0.213197	-0.285892	0.21562	0.722012	no_change	4.22442	4.44077	KLLA0F02882g	0.624462	0.129686	no_change	8.81014	9.36829
Anc_6.341	SSK22	SSK2	YCR073C	YNR031C	FALSE	0.5	0.84	-1.05504	0.0508287	no_change	6.32071	5.50808	0.206686	0.554675	no_change	7.62369	7.80078	KLLA0C08525g	0.434946	0.332904	no_change	5.47283	5.86444
Anc_4.327	ORC1	SIR3	YML065W	YLR442C	FALSE	0.26	0.93	-0.973756	0.00938527	no_change	7.14155	6.34001	0.206024	0.691736	no_change	7.31797	7.49174	KLLA0B05016g	-1.05589	0.00597127	weak_rep	6.50373	5.65249
Anc_5.680	SKI7	HBS1	YOR076C	YKR084C	FALSE	0.18	0.82	-0.216586	0.720122	no_change	5.39721	5.23261	0.205243	0.691058	no_change	7.52391	7.68454	KLLA0A07799g	0.380078	0.112397	no_change	9.88063	10.2363
Anc_7.391	PRS4	PRS2	YBL068W	YER099C	FALSE	0.89	0.97	-3.57194	2.16481e-10	strong_rep	6.68356	4.0326	0.192002	0.754546	no_change	7.90922	8.07783	KLLA0E20373g	-0.490038	0.0723207	no_change	7.87555	7.42279
Anc_7.413	BOI2	BOI1	YER114C	YBL085W	FALSE	0.35	0.94	-0.154301	0.713892	no_change	8.2583	8.13305	0.181903	0.870283	no_change	5.91773	6.13	KLLA0E20879g	0.706877	0.0865346	no_change	7.83397	8.46731
Anc_7.123b	TIR3	TIR2	YIL011W	YOR010C	FALSE	0.4	0.93	-1.58414	0.0903576	no_change	7.33033	6.11348	0.180378	0.815424	no_change	4.36526	4.49826
Anc_2.369	NUP53	ASM4	YMR153W	YDL088C	FALSE	0.28	0.9	-0.996774	0.055891	no_change	7.79608	6.99114	0.179343	0.777636	no_change	6.25997	6.39086	KLLA0F07227g	0.287348	0.633335	no_change	7.97361	8.22984
Anc_8.432	YDR222W	YLR225C	YDR222W	YLR225C	FALSE	0.5	0.98	-3.90821	3.30686e-14	strong_rep	5.80181	3.19687	0.163813	0.835116	no_change	4.67292	4.7311	KLLA0F13200g	2.18464	9.7946e-10	strong_act	6.87718	8.77009
Anc_2.171	INP53	INP52	YOR109W	YNL106C	FALSE	0.58	0.94	-0.491275	0.690054	no_change	4.88989	4.61776	0.159496	0.764748	no_change	5.11958	5.258	KLLA0F23551g	-0.0214722	0.969813	no_change	7.15945	7.14718
Anc_8.505	KRE2	KTR6	YDR483W	YPL053C	FALSE	0.38	0.99	-0.22903	0.859751	no_change	6.70352	6.62141	0.141405	0.915383	no_change	4.58562	4.89684	KLLA0B09988g	0.936857	0.0263213	no_change	8.56033	9.41083
Anc_5.716	AIM20	SKG1	YIL158W	YKR100C	FALSE	0.38	0.58	-1.97663	0.00157429	weak_rep	7.41905	5.93787	0.126035	0.761825	no_change	6.43155	6.5245	KLLA0F10934g	0.117901	0.788774	no_change	6.576	6.63604
Anc_5.318	PRO1	YHR033W	YDR300C	YHR033W	FALSE	0.66	0.99	-5.33987	3.1457e-14	strong_rep	7.19168	3.49038	0.118839	0.807699	no_change	6.53449	6.60524	KLLA0C10296g	-2.13793	0.000604564	strong_rep	7.00342	5.26147
Anc_2.52	WHI3	WHI4	YNL197C	YDL224C	FALSE	0.33	0.98	-0.633908	0.111076	no_change	6.18288	5.65801	0.112176	0.758351	no_change	6.41935	6.49311	KLLA0F20834g	0.125469	0.721619	no_change	7.0353	7.1208
Anc_8.862	PGA3	AIM33	YML125C	YML087C	FALSE	0.47	1	-1.07124	0.071788	no_change	9.52987	8.65666	0.107877	0.947325	no_change	1.27009	1.32859	KLLA0C16918g	-3.68388	9.43128e-07	strong_rep	6.28314	3.55786
Anc_5.407	SBE2	SBE22	YDR351W	YHR103W	FALSE	0.4	0.99	-0.639361	0.0536751	no_change	6.55286	6.03933	0.104161	0.9133	no_change	5.75885	5.88482	KLLA0E21671g	0.61538	0.00500742	no_change	8.18414	8.71972
Anc_7.281	AIR1	AIR2	YIL079C	YDL175C	FALSE	0.44	0.96	-5.04356	7.89327e-14	strong_rep	6.75597	3.20555	0.0980875	0.900748	no_change	5.08371	5.21256	KLLA0F05896g	-3.4044	3.48285e-09	strong_rep	6.09946	3.38028
Anc_7.246	VHR2	VHR1	YER064C	YIL056W	FALSE	0.32	0.79	-3.42116	7.93744e-09	strong_rep	7.47571	4.83752	0.0575579	0.931037	no_change	5.26357	5.34157	KLLA0C08151g	-3.25292	3.38824e-10	strong_rep	6.27286	3.69333
Anc_4.39	SPA2	SPH1	YLL021W	YLR313C	FALSE	0.22	0.45	-1.34768	0.00497683	weak_rep	7.9734	6.89839	0.0510188	0.97332	no_change	1.34535	1.35947	KLLA0C17380g	-2.66358	0.00017871	strong_rep	6.37841	4.33167
Anc_2.157	DMA2	DMA1	YNL116W	YHR115C	FALSE	0.53	0.8	-0.137233	0.843545	no_change	5.12658	5.0661	0.048115	0.980722	no_change	6.28155	6.58129	KLLA0F23892g	-1.08811	0.396196	no_change	2.71932	2.03985
Anc_6.311	ACC1	HFA1	YNR016C	YMR207C	FALSE	0.55	0.95	-0.00348324	0.999074	no_change	8.56546	8.56284	0.0403823	0.890694	no_change	7.71786	7.75101	KLLA0F06072g	-0.112026	0.800539	no_change	10.2285	10.096
Anc_3.118	ADH1	ADH5	YOL086C	YBR145W	FALSE	0.76	0.99	-1.29284	0.281791	no_change	10.5982	10.1813	0.0393627	0.956168	no_change	6.71303	6.74914	KLLA0F21010g	-0.526826	0.188252	no_change	13.3801	12.9147
Anc_3.546	OSW7	SHE10	YFR039C	YGL228W	FALSE	0.17	0.88	-0.190582	0.642694	no_change	5.57693	5.48294	0.0203021	0.97688	no_change	7.07269	7.08529	KLLA0A01177g	0.760368	0.428391	no_change	5.52957	6.17199
Anc_4.389	BAT1	BAT2	YHR208W	YJR148W	FALSE	0.76	0.96	-2.74463	2.38885e-15	strong_rep	8.7782	6.60039	0.0164724	0.979942	no_change	9.98985	10.0368	KLLA0A10307g	-2.12367	6.95821e-08	strong_rep	10.1867	8.28951
Anc_4.173	FKS1	GSC2	YLR342W	YGR032W	FALSE	0.87	0.99	-1.64702	9.58524e-16	weak_rep	11.1359	9.78309	0.00430342	0.997209	no_change	6.87383	6.88698	KLLA0B05841g	-1.37643	9.32184e-08	weak_rep	9.52264	8.34691
Anc_2.138	EPT1	CPT1	YHR123W	YNL130C	FALSE	0.54	0.99	-0.881046	0.26102	no_change	7.25992	6.52386	-0.00183347	1	no_change	7.47941	7.44246	KLLA0F24354g	0.123415	0.830593	no_change	7.8273	7.93498
Anc_7.531	YPR174C	NBP1	YPR174C	YLR457C	FALSE	0.23	0.69	-1.87665	0.00968672	weak_rep	6.8535	5.36158	-0.00398203	0.999195	no_change	4.16259	4.21473	KLLA0E04753g	1.34494	0.0400136	no_change	7.04342	8.25856
Anc_8.326	ACE2	SWI5	YLR131C	YDR146C	FALSE	0.28	0.92	-0.0702769	0.95375	no_change	4.87582	4.84326	-0.00772285	0.993804	no_change	5.14649	5.14842	KLLA0D16456g	-0.0232505	0.968001	no_change	5.6405	5.64304
Anc_5.702	MLP2	MLP1	YIL149C	YKR095W	FALSE	0.26	0.9	-0.678026	0.0131557	no_change	9.02485	8.47341	-0.0112763	0.987511	no_change	9.1683	9.13153	KLLA0A00594g	-0.368452	0.0467493	no_change	9.15943	8.84378
Anc_8.240	GRX3	GRX4	YDR098C	YER174C	FALSE	0.67	0.86	-1.43044	0.00363127	weak_rep	10.2908	9.12252	-0.0266402	0.993874	no_change	0.526792	0.619212	KLLA0C17842g	-1.11375	0.00212822	weak_rep	10.1257	9.14642
Anc_7.289	PCL2	PCL9	YDL127W	YDL179W	FALSE	0.49	0.99	-0.79839	0.691708	no_change	2.22878	2.05731	-0.0274152	0.97688	no_change	8.92792	8.88232	KLLA0F05654g	-0.227028	0.670638	no_change	8.80821	8.58292
Anc_1.36	SRO9	SLF1	YCL037C	YDR515W	FALSE	0.25	0.97	-4.73697	2.07986e-09	strong_rep	5.64894	2.73076	-0.0426756	0.960776	no_change	3.93765	3.82025	KLLA0C01210g	-5.03196	2.10903e-12	strong_rep	6.12387	2.50117
Anc_2.435	RMA1	FOL3	YKL132C	YMR113W	FALSE	0.41	0.99	-1.14626	0.0336114	no_change	3.82277	3.12808	-0.078005	0.909945	no_change	6.9166	6.8427	KLLA0B12463g	-0.342778	0.479645	no_change	6.71007	6.43482
Anc_4.221	ENV11	VID22	YGR071C	YLR373C	FALSE	0.25	0.95	-0.32084	0.517369	no_change	4.0498	3.81383	-0.103256	0.84419	no_change	5.54112	5.46673
Anc_1.209	KTR2	YUR1	YKR061W	YJL139C	FALSE	0.6	0.99	-1.07651	0.146579	no_change	6.7874	5.91607	-0.125286	0.759496	no_change	6.24228	6.13625	KLLA0A05775g	-0.446238	0.104682	no_change	9.0579	8.66619
Anc_7.108	ERP2	ERP4	YAL007C	YOR016C	FALSE	0.7	0.96	-1.10076	0.0305745	no_change	6.5384	5.62469	-0.132695	0.884583	no_change	7.4629	7.33297	KLLA0D14641g	-0.287569	0.541423	no_change	9.59954	9.32546
Anc_6.150	YBR238C	RMD9	YBR238C	YGL107C	FALSE	0.43	0.88	-6.41549	1.00208e-06	strong_rep	3.6941	1.44743	-0.136568	0.74144	no_change	5.74031	5.63924	KLLA0F10461g	-2.11078	0.00788933	strong_rep	5.73749	4.21063
Anc_6.374	YNR048W	CDC50	YNR048W	YCR094W	FALSE	0.56	0.99	-0.827758	0.0192852	no_change	5.82625	5.17805	-0.139052	0.715671	no_change	6.02923	5.86792	KLLA0C18634g	0.101812	0.724009	no_change	7.31361	7.39089
Anc_4.316	SML1	DIF1	YML058W	YLR437C	FALSE	0.13	0.78	-0.201743	0.864581	no_change	4.90585	4.9072	-0.143462	0.949437	no_change	2.7747	2.83946	KLLA0B05423g	0.499181	0.032817	no_change	9.55882	9.99717
Anc_6.248	MMT1	MMT2	YMR177W	YPL224C	FALSE	0.47	0.88	-5.44684	2.55086e-09	strong_rep	5.26081	2.41585	-0.151912	0.88357	no_change	3.45367	3.36065	KLLA0C16181g	-0.648593	0.20814	no_change	8.98636	8.42927
Anc_6.322	RSC6	SNF12	YCR052W	YNR023W	FALSE	0.27	0.85	-0.772253	0.0580047	no_change	6.79027	6.16195	-0.17974	0.749482	no_change	8.08147	7.94566	KLLA0C09042g	-0.282237	0.426632	no_change	7.79136	7.53567
Anc_8.859	TUB3	TUB1	YML124C	YML085C	FALSE	0.91	1	-0.2347	0.815675	no_change	5.95126	5.83388	-0.181971	0.836532	no_change	7.2548	7.17113	KLLA0C16874g	-0.750671	0.33041	no_change	8.48424	7.91472
Anc_8.423	ECM22	UPC2	YLR228C	YDR213W	FALSE	0.48	0.89	-0.889712	2.88169e-05	no_change	6.97115	6.25609	-0.182255	0.759352	no_change	4.87458	4.74943	KLLA0A04169g	-0.158968	0.793589	no_change	6.96128	6.78441
Anc_4.56	TIF4631	TIF4632	YGR162W	YGL049C	FALSE	0.5	0.96	-2.77248	6.5271e-17	strong_rep	8.65259	6.41382	-0.183504	0.715834	no_change	7.19473	7.02621	KLLA0A04730g	-2.03653	9.44835e-24	strong_rep	9.79904	8.01499
Anc_4.186	BUD8	BUD9	YLR353W	YGR041W	FALSE	0.22	0.91	-0.429365	0.364334	no_change	7.19241	6.86945	-0.196477	0.425159	no_change	8.16227	7.99231	KLLA0A02541g	-0.684833	0.0468916	no_change	6.51872	5.94157
Anc_2.172	LEU9	LEU4	YOR108W	YNL104C	FALSE	0.82	0.98	-6.00018	2.97773e-08	strong_rep	8.25509	3.9713	-0.202348	0.819001	no_change	10.1752	10.0347	KLLA0F23529g	-3.54412	3.80943e-05	strong_rep	4.69117	2.42444
Anc_1.408	HRB1	GBP2	YNL004W	YCL011C	FALSE	0.48	0.94	-1.05635	2.70568e-05	weak_rep	9.82187	8.95468	-0.210068	0.561779	no_change	7.6793	7.51349	KLLA0D05016g	-0.815586	0.000185474	no_change	7.56888	6.91252
Anc_2.610	NUP100	NUP116	YKL068W	YMR047C	FALSE	0.32	0.86	-1.94095	1.43055e-14	weak_rep	6.67591	5.16939	-0.210472	0.447971	no_change	7.34386	7.15877	KLLA0F26697g	0.27125	0.766849	no_change	5.6678	5.84544
Anc_3.518	MIG2	MIG3	YGL209W	YER028C	FALSE	0.26	0.97	-2.71044	2.54821e-12	strong_rep	6.08088	4.10405	-0.221092	0.724796	no_change	4.00589	3.85155
Anc_1.52	GIN4	KCC4	YDR507C	YCL024W	FALSE	0.47	0.91	-1.8249	8.93236e-17	weak_rep	8.40073	6.90991	-0.22778	0.452074	no_change	5.34103	5.19103	KLLA0C01650g	-1.31704	0.0270872	no_change	7.04894	5.89151
Anc_3.84	ITR2	ITR1	YOL103W	YDR497C	FALSE	0.79	0.96	-0.444519	0.42633	no_change	7.18768	6.8389	-0.258995	0.805389	no_change	7.48363	7.33821	KLLA0C12309g	0.563911	0.0474341	no_change	7.07024	7.54599
Anc_7.48	YOR342C	YAL037W	YOR342C	YAL037W	FALSE	0.17	0.84	-2.22354	0.00154275	strong_rep	7.45639	5.66253	-0.280974	0.794149	no_change	3.03255	2.86721	KLLA0F23309g	-0.764773	0.062665	no_change	5.00836	4.42048
Anc_1.136	PHO90	PHO87	YJL198W	YCR037C	FALSE	0.69	0.95	-3.15844	1.46291e-10	strong_rep	9.32964	6.81807	-0.285078	0.572507	no_change	7.2653	7.07042	KLLA0C03454g	-2.08346	4.58881e-08	strong_rep	8.98057	7.18785
Anc_5.322	RSC3	RSC30	YDR303C	YHR056C	FALSE	0.23	1	-1.38312	0.24096	no_change	4.03932	3.09425	-0.287187	0.803752	no_change	1.77949	1.65913
Anc_7.516	ORC4	RIF2	YPR162C	YLR453C	FALSE	0.1	0.75	-0.490476	0.0802544	no_change	5.8879	5.49537	-0.336383	0.522573	no_change	4.2119	3.96345	KLLA0C16984g	0.25899	0.520929	no_change	5.70855	5.91743
Anc_6.42	PLB3	PLB1	YOL011W	YMR008C	FALSE	0.6	0.97	-0.443829	0.187059	no_change	6.88636	6.51963	-0.356324	0.428333	no_change	8.52963	8.29062	KLLA0C05940g	2.63639	1.19811e-25	strong_act	7.62526	9.93809
Anc_5.179	RNR4	RNR2	YGR180C	YJL026W	FALSE	0.53	0.86	-0.571114	0.588209	no_change	4.17108	3.8503	-0.365242	0.392392	no_change	5.62912	5.34956	KLLA0F15103g	-1.24449	0.0118201	no_change	9.09549	7.95256
Anc_6.241	FLC1	FLC3	YPL221W	YGL139W	FALSE	0.63	0.99	-1.01393	0.106677	no_change	7.29217	6.44397	-0.385909	0.759807	no_change	2.98017	2.83545	KLLA0B01914g	-1.32738	0.00556974	weak_rep	5.95293	5.00139
Anc_2.79	YDL211C	TDA7	YDL211C	YNL176C	FALSE	0.27	0.59	-2.465	0.178833	no_change	1.51279	0.692784	-0.391333	0.738142	no_change	4.92034	4.66636	KLLA0D08239g	-1.44624	0.000747494	weak_rep	6.24444	4.95025
Anc_6.74	YSH1	SYC1	YLR277C	YOR179C	FALSE	0.36	0.24	-0.783802	0.0212351	no_change	7.26176	6.63821	-0.394811	0.623248	no_change	8.97246	8.64927	KLLA0C04598g	-0.142938	0.606401	no_change	8.86044	8.71405
Anc_2.330	ROG1	YDL109C	YGL144C	YDL109C	FALSE	0.47	0.94	-0.673018	0.0150099	no_change	6.56049	6.003	-0.41993	0.758466	no_change	1.06006	0.940644	KLLA0E14829g	1.38453	1.83015e-08	weak_act	7.07169	8.29635
Anc_1.446	PMP2	PMP1	YEL017C-A	YCR024C-A	FALSE	0.95	0.93	-2.28676	0.0338055	no_change	10.7724	9.20522	-0.426856	0.704415	no_change	3.03602	2.77989
Anc_4.196	RSC2	RSC1	YLR357W	YGR056W	FALSE	0.46	0.96	-0.866788	0.00614622	no_change	6.74104	6.04567	-0.441882	0.359572	no_change	6.71314	6.39942	KLLA0B13211g	0.312072	0.321135	no_change	8.47505	8.74524
Anc_5.15	SCW10	SCW4	YMR305C	YGR279C	FALSE	0.59	0.99	-3.61743	0.0215172	no_change	6.08856	3.42293	-0.458984	0.50302	no_change	10.8198	10.4658	KLLA0C14047g	-1.93869	0.00133515	weak_rep	9.2535	7.64917
Anc_5.274	KDX1	SLT2	YKL161C	YHR030C	FALSE	0.52	0.89	-0.493094	0.706849	no_change	1.1916	0.969575	-0.473118	0.174417	no_change	8.49152	8.08748	KLLA0B11902g	0.107967	0.611966	no_change	7.25489	7.35118
Anc_7.401	NUP170	NUP157	YBL079W	YER105C	FALSE	0.42	0.93	-1.26995	0.000472757	weak_rep	8.35605	7.32348	-0.503046	0.111058	no_change	7.96284	7.55377	KLLA0E20615g	-0.827503	0.0713022	no_change	8.01578	7.26456
Anc_8.566	SMP1	RLM1	YBR182C	YPL089C	FALSE	0.28	0.67	-3.35013	0.0423178	no_change	2.00715	1.20572	-0.505864	0.390846	no_change	4.18693	3.76627	KLLA0E24025g	-0.245035	0.490283	no_change	5.77616	5.64045
Anc_3.256	NSI1	REB1	YDR026C	YBR049C	FALSE	0.39	0.7	-1.68653	4.58498e-05	weak_rep	6.90799	5.54167	-0.572744	0.0544406	no_change	7.85827	7.3894	KLLA0F04389g	-0.18627	0.756353	no_change	7.78261	7.58485
Anc_1.373	ESC8	IOC3	YOL017W	YFR013W	FALSE	0.23	0.91	-0.947602	0.024706	no_change	5.95224	5.17942	-0.580873	0.0518214	no_change	7.20048	6.69637	KLLA0F23199g	-0.441017	0.0892465	no_change	8.16986	7.79442
Anc_6.289	VIK1	CIK1	YPL253C	YMR198W	FALSE	0.21	0.92	-1.15586	0.0577999	no_change	3.69974	2.94694	-0.58728	0.289957	no_change	4.99962	4.56185	KLLA0B10329g	-0.195616	0.557816	no_change	5.91406	5.73645
Anc_5.567	YOX1	YHP1	YML027W	YDR451C	FALSE	0.35	0.92	-1.84642	1.40872e-08	weak_rep	5.84614	4.40496	-0.589327	0.0699946	no_change	5.92076	5.49905	KLLA0B01584g	-0.712115	0.432744	no_change	5.05338	4.49088
Anc_3.58	TRF5	PAP2	YNL299W	YOL115W	FALSE	0.51	0.91	-1.93273	0.000153908	weak_rep	6.57166	5.0731	-0.589653	0.338968	no_change	8.07793	7.59645	KLLA0A07359g	-2.29462	2.73327e-15	strong_rep	8.93433	6.91361
Anc_3.284	BAP3	BAP2	YDR046C	YBR068C	FALSE	0.7	0.99	-1.85829	0.00762031	weak_rep	8.50236	7.04064	-0.597951	0.298551	no_change	9.49909	8.98941
Anc_3.154	PUS9	RIB2	YDL036C	YOL066C	FALSE	0.57	0.78	-1.74007	2.85669e-11	weak_rep	6.74755	5.37047	-0.619021	0.317729	no_change	7.50119	6.99201	KLLA0F24794g	0.361777	0.358655	no_change	5.04374	5.25806
Anc_8.415	EST1	EBS1	YLR233C	YDR206W	FALSE	0.25	0.79	-1.80585	0.123148	no_change	2.02848	1.33789	-0.623927	0.12555	no_change	4.40682	3.96624	KLLA0F20702g	-1.99354	5.55912e-10	weak_rep	6.69184	5.00685
Anc_8.140	TOS3	SAK1	YGL179C	YER129W	FALSE	0.37	0.49	-1.50715	0.00375812	weak_rep	6.60776	5.43112	-0.63038	0.113148	no_change	5.11365	4.63542	KLLA0D09328g	0.453297	0.32784	no_change	7.57577	7.93597
Anc_3.503	TPO2	TPO3	YGR138C	YPR156C	FALSE	0.89	0.99	-4.3615	1.59708e-15	strong_rep	9.09578	5.58262	-0.662166	0.0658733	no_change	7.06657	6.54826	KLLA0E03829g	-1.55316	0.125821	no_change	2.73231	1.88452
Anc_7.332	CLB4	CLB3	YLR210W	YDL155W	FALSE	0.46	0.93	-1.89729	0.0144761	no_change	3.34956	2.25948	-0.6643	0.0281691	no_change	6.61173	6.0853	KLLA0C16445g	-0.318829	0.490141	no_change	7.4196	7.07121
Anc_2.239	SUN4	SIM1	YNL066W	YIL123W	FALSE	0.67	0.88	-1.17262	0.21599	no_change	7.95961	7.0654	-0.708132	0.0278893	no_change	8.90741	8.32378	KLLA0F04433g	-2.30472	0.00253906	strong_rep	3.43571	1.96169
Anc_4.100	ALK2	ALK1	YBL009W	YGL021W	FALSE	0.3	0.89	-2.0132	9.66623e-06	strong_rep	6.7037	5.11802	-0.731143	0.399054	no_change	6.2595	5.64389	KLLA0C11583g	-0.708534	0.13765	no_change	5.31359	4.70804
Anc_8.647	ISU2	ISU1	YOR226C	YPL135W	FALSE	0.7	0.95	-2.64893	0.0359961	no_change	5.34989	3.68397	-0.735452	0.0594801	no_change	7.10067	6.49776	KLLA0D07161g	1.73013	3.73839e-09	weak_act	7.93991	9.45741
Anc_8.764	UAF30	TRI1	YOR295W	YMR233W	FALSE	0.37	0.99	-0.790439	0.0258538	no_change	5.2753	4.69222	-0.75967	0.0109654	no_change	7.20978	6.56975	KLLA0B13024g	-0.295795	0.344083	no_change	5.6881	5.439
Anc_7.369	SBH1	SBH2	YER087C-B	YER019C-A	FALSE	0.53	0.93	-1.36811	1.3082e-11	weak_rep	9.8238	8.68587	-0.789036	0.160426	no_change	10.2307	9.59882	KLLA0E19823g	-1.10412	0.0810018	no_change	5.88414	5.02513
Anc_8.546	YPL077C	YBR197C	YPL077C	YBR197C	FALSE	0.22	0.9	-1.45869	0.25423	no_change	1.56069	1.09759	-0.823518	0.440031	no_change	3.17871	2.55589	KLLA0E23497g	0.341553	0.396926	no_change	5.14167	5.37131
Anc_6.157	YBR242W	YGL101W	YBR242W	YGL101W	FALSE	0.63	0.9	-2.01775	1.19412e-10	strong_rep	8.46112	6.80602	-0.825245	0.000274463	no_change	7.15223	6.46216	KLLA0F06798g	-1.64105	9.62627e-06	weak_rep	5.924	4.53992
Anc_4.159	MID2	MTL1	YLR332W	YGR023W	FALSE	0.45	0.68	-1.41377	0.00169409	weak_rep	5.88701	4.76153	-0.833463	0.659048	no_change	0.878305	0.622372	KLLA0A03179g	-1.37188	0.00153823	weak_rep	5.79109	4.77246
Anc_8.654	KIN4	FRK1	YOR233W	YPL141C	FALSE	0.41	0.92	-1.29392	0.00344496	weak_rep	6.76075	5.70948	-0.876398	0.0535673	no_change	4.84453	4.15838	KLLA0D07348g	0.246728	0.498356	no_change	5.40029	5.57504
Anc_8.587	SMY2	SYH1	YBR172C	YPL105C	FALSE	0.29	0.87	-1.61998	0.000470626	weak_rep	8.33954	7.00851	-0.887112	2.2775e-08	no_change	9.22087	8.50161	KLLA0E24531g	-0.307105	0.494173	no_change	10.6811	10.4548
Anc_4.342	FPR4	FPR3	YLR449W	YML074C	FALSE	0.58	0.95	-5.16834	1.77982e-27	strong_rep	11.4789	7.35388	-1.02007	0.00505496	weak_rep	11.7692	10.9342	KLLA0B04664g	-5.43714	4.25969e-69	strong_rep	11.3282	6.63917
Anc_1.61	TOS4	PLM2	YLR183C	YDR501W	FALSE	0.31	0.94	-1.69104	0.0128661	no_change	4.78008	3.62828	-1.03857	0.106507	no_change	3.78608	3.09792	KLLA0C01848g	-1.72225	0.00942655	weak_rep	6.54464	5.08133
Anc_7.68	MYO4	MYO2	YAL029C	YOR326W	FALSE	0.5	0.93	-1.66401	0.007308	weak_rep	6.0783	4.72208	-1.09016	0.000111236	weak_rep	8.9231	8.03199	KLLA0A03905g	-0.287709	0.427797	no_change	8.43629	8.17542
Anc_5.331	GIC2	GIC1	YDR309C	YHR061C	FALSE	0.26	0.82	-6.13634	1.68476e-09	strong_rep	5.93539	2.61578	-1.10729	0.372382	no_change	3.65539	2.87908	KLLA0C14762g	-1.00538	0.18061	no_change	6.88381	5.99285
Anc_2.230	FKH2	FKH1	YNL068C	YIL131C	FALSE	0.43	0.56	-1.02325	0.00476887	weak_rep	6.97178	6.12651	-1.1502	0.181287	no_change	5.50951	4.58842	KLLA0F04631g	-0.522659	0.358655	no_change	6.61882	6.194
Anc_2.527	TCD2	TCD1	YKL027W	YHR003C	FALSE	0.47	0.96	-1.93514	5.56834e-07	weak_rep	6.53618	5.02628	-1.16983	1.05184e-12	weak_rep	7.68686	6.72463	KLLA0E18679g	-3.36933	5.47176e-11	strong_rep	6.11756	3.51266
Anc_3.348	YMC2	YMC1	YBR104W	YPR058W	FALSE	0.68	0.93	-4.72938	4.0714e-13	strong_rep	9.01317	5.34367	-1.17615	0.0061565	weak_rep	8.0294	7.06495	KLLA0B08503g	-0.305488	0.510768	no_change	7.86258	7.63216
Anc_3.452	CLB1	CLB2	YGR108W	YPR119W	FALSE	0.56	0.96	-1.30545	0.17179	no_change	5.948	4.97712	-1.18744	0.114373	no_change	2.84109	2.11635	KLLA0D15543g	0.677026	0.275073	no_change	8.63943	9.29888
Anc_8.109	SUT2	SUT1	YPR009W	YGL162W	FALSE	0.32	0.9	-2.43649	1.92339e-10	strong_rep	5.34529	3.6611	-1.19544	0.0150771	no_change	4.28139	3.41956	KLLA0A03091g	-0.882911	0.015467	no_change	8.6828	7.87752
Anc_8.71	VTC3	VTC2	YPL019C	YFL004W	FALSE	0.56	0.99	-1.86881	0.00618891	weak_rep	9.11137	7.5612	-1.29265	4.09238e-07	weak_rep	10.1186	9.06402	KLLA0E12101g	0.346389	0.176367	no_change	8.93323	9.25891
Anc_1.455	GEA1	GEA2	YJR031C	YEL022W	FALSE	0.51	0.97	-1.31461	2.34748e-12	weak_rep	7.18081	6.12196	-1.29781	2.58617e-05	weak_rep	7.57838	6.53164	KLLA0E22727g	-0.0320507	0.944791	no_change	7.4477	7.41833
Anc_1.241	UTH1	NCA3	YKR042W	YJL116C	FALSE	0.64	0.92	-1.92178	0.0561743	no_change	9.17678	7.37008	-1.42166	0.330713	no_change	1.08398	0.663205	KLLA0E14939g	-1.60865	0.000477083	weak_rep	5.90883	4.68115
Anc_1.294	NET1	TOF2	YJL076W	YKR010C	FALSE	0.16	0.65	-1.48876	0.000710543	weak_rep	7.27504	6.06644	-1.43203	6.53673e-07	weak_rep	6.20239	5.07651	KLLA0C09394g	0.199278	0.723447	no_change	7.33809	7.4051
Anc_3.378	TEF1	TEF2	YPR080W	YBR118W	FALSE	1	1	-4.20338	9.00064e-05	strong_rep	12.3119	9.06094	-1.46293	0.234209	no_change	13.0011	11.8848	KLLA0B08998g	-1.91249	3.26331e-09	weak_rep	13.0474	11.346
Anc_6.317	ARE2	ARE1	YNR019W	YCR048W	FALSE	0.47	0.95	-2.04493	2.65235e-05	strong_rep	6.73835	5.11715	-1.52905	0.332288	no_change	0.927637	0.367845	KLLA0C09152g	1.02061	0.0163817	no_change	8.2605	9.11717
Anc_5.107	SKG6	TOS2	YHR149C	YGR221C	FALSE	0.28	0.85	-2.72993	1.03895e-05	strong_rep	7.3933	5.18238	-1.55065	0.00199743	weak_rep	6.06626	4.87649	KLLA0E15973g	-3.02812	9.0287e-10	strong_rep	5.87213	3.52142
Anc_5.467	EFT2	EFT1	YDR385W	YOR133W	FALSE	1	1	-2.74731	4.84187e-11	strong_rep	13.0591	10.8013	-1.59927	0.0979536	no_change	9.84313	8.54679	KLLA0E02993g	-2.57913	3.50611e-07	strong_rep	12.4206	10.1671
Anc_6.293	CLN1	CLN2	YMR199W	YPL256C	FALSE	0.56	1	-1.79839	5.53916e-08	weak_rep	6.6205	5.20363	-1.67203	0.000128024	weak_rep	6.87168	5.51679	KLLA0F06490g	-1.64666	0.00160631	weak_rep	6.86193	5.45387
Anc_1.478	HYP2	ANB1	YEL034W	YJR047C	FALSE	0.9	1	-1.48114	0.00343872	weak_rep	13.1772	11.9467	-1.70283	0.422954	no_change	0.50589	0.204045	KLLA0E22199g	-1.30454	0.00732331	weak_rep	10.0507	8.81865
Anc_5.200	YEH1	YEH2	YLL012W	YLR020C	FALSE	0.5	0.94	-2.28232	6.40999e-10	strong_rep	7.68627	5.9184	-1.74058	2.21597e-05	weak_rep	6.10007	4.73876	KLLA0F15576g	-0.886839	0.0430785	no_change	5.91086	5.20907
Anc_7.295	LYS21	LYS20	YDL131W	YDL182W	FALSE	0.89	0.97	-1.29541	5.54614e-07	weak_rep	8.6868	7.62566	-1.90327	0.026884	no_change	9.57915	8.07719	KLLA0F05489g	-0.394839	0.194349	no_change	7.03231	6.72493
Anc_4.385	HMS2	SKN7	YJR147W	YHR206W	FALSE	0.19	0.58	-3.88361	1.77594e-24	strong_rep	7.24569	4.28579	-1.98997	0.0730801	no_change	2.26728	1.46903	KLLA0A10219g	-0.755189	0.0119203	no_change	8.15264	7.49785
Anc_6.226	PUS2	PUS1	YGL063W	YPL212C	FALSE	0.42	0.68	-2.41246	0.00496082	strong_rep	3.12131	1.8734	-2.01982	8.88083e-07	strong_rep	8.19488	6.55157	KLLA0B02244g	-2.85738	3.22013e-11	strong_rep	7.76604	5.32937
Anc_3.483	ASN1	ASN2	YPR145W	YGR124W	FALSE	0.87	1	-3.40168	1.63741e-10	strong_rep	9.03707	6.34002	-2.09425	0.0389249	no_change	8.61278	7.17091	KLLA0B10868g	-5.78254	4.29195e-18	strong_rep	9.79328	5.09873
Anc_5.557	APT1	APT2	YML022W	YDR441C	FALSE	0.56	0.97	-3.46889	2.72392e-13	strong_rep	9.00949	6.24804	-2.09603	1.31352e-15	strong_rep	7.41705	5.76107	KLLA0B01309g	-2.47474	3.10007e-09	strong_rep	8.8101	6.74318
Anc_3.453	CLB5	CLB6	YPR120C	YGR109C	FALSE	0.45	0.87	-1.56785	6.37755e-06	weak_rep	6.14099	4.94392	-2.1012	0.199503	no_change	2.2146	1.16119	KLLA0D15565g	-2.92656	0.00103363	strong_rep	5.41267	3.03946
Anc_5.338	SSF1	SSF2	YHR066W	YDR312W	FALSE	0.94	1	-6.2305	2.34284e-59	strong_rep	9.59162	4.825	-2.1749	1.03382e-06	strong_rep	7.64669	5.91262	KLLA0C14586g	-6.64701	1.09371e-24	strong_rep	9.57141	4.11249
Anc_6.83	RPS30B	RPS30A	YOR182C	YLR287C-A	FALSE	1	1	-4.19623	1.75231e-05	strong_rep	11.3849	8.00629	-2.30331	0.00860679	strong_rep	11.244	9.33202	KLLA0C04809g	-2.87791	2.70862e-21	strong_rep	12.2222	9.68648
Anc_1.37	GFD2	YDR514C	YCL036W	YDR514C	FALSE	0.37	0.85	-3.68703	1.87969e-06	strong_rep	7.75044	4.83888	-2.31398	8.1851e-07	strong_rep	5.84404	4.14656	KLLA0C01254g	-0.716312	0.0217342	no_change	6.4191	5.79952
Anc_7.299	RPL41B	RPL41A	YDL133C-A	YDL184C	FALSE	1	1	-4.03824	8.62737e-06	strong_rep	8.76907	6.06773	-2.49848	0.000279822	strong_rep	14.7481	12.8047
Anc_1.211	TIF2	TIF1	YJL138C	YKR059W	FALSE	1	1	-3.32125	0.00918163	strong_rep	4.58634	3.05692	-2.7104	1.93022e-20	strong_rep	9.14345	6.96935	KLLA0A05731g	-3.12763	4.42529e-40	strong_rep	12.3138	9.56202
Anc_8.843	YMR279C	ATR1	YMR279C	YML116W	FALSE	0.57	1	-4.99471	0.000387234	strong_rep	2.30244	0.946787	-2.71807	1.66504e-13	strong_rep	7.86644	5.7088
Anc_3.467	RPS23B	RPS23A	YPR132W	YGR118W	FALSE	1	1	-3.92022	1.09621e-17	strong_rep	13.6994	10.5043	-2.85644	0.0023642	strong_rep	11.83	9.41159	KLLA0B11231g	-4.35484	8.31455e-10	strong_rep	14.5091	10.5551
Anc_8.655	RPL33A	RPL33B	YPL143W	YOR234C	FALSE	0.99	1	-4.16995	6.53705e-26	strong_rep	10.6393	7.30178	-3.13497	1.98506e-09	strong_rep	5.93162	3.68273	KLLA0D07405g	-4.74086	1.81183e-68	strong_rep	12.5784	8.41564
Anc_8.31	RPL22A	RPL22B	YLR061W	YFL034C-A	FALSE	0.81	0.99	-6.3657	2.48521e-28	strong_rep	9.65357	4.9758	-3.14831	3.46048e-11	strong_rep	7.31483	4.89326	KLLA0D05181g	-7.78549	8.12054e-34	strong_rep	12.0629	5.48733
Anc_3.52	RPL18A	RPL18B	YOL120C	YNL301C	FALSE	1	1	-4.51393	1.4637e-70	strong_rep	12.6343	8.98165	-3.44667	3.80177e-31	strong_rep	8.79399	6.06687	KLLA0A07227g	-4.56107	1.5249e-15	strong_rep	11.1819	6.86554
Anc_6.53	RPS28B	RPS28A	YLR264W	YOR167C	FALSE	0.98	1	-4.13656	1.96596e-12	strong_rep	11.7152	8.33979	-3.53434	9.48441e-08	strong_rep	12.6934	9.80342	KLLA0F20383g	-6.37707	6.04236e-08	strong_rep	8.8626	4.22393
Anc_5.265	RPS27A	RPS27B	YKL156W	YHR021C	FALSE	0.98	1	-4.44965	2.74989e-10	strong_rep	8.08593	4.77364	-3.63153	4.91381e-09	strong_rep	6.67889	4.07534	KLLA0E11661g	-2.79108	2.43703e-05	strong_rep	14.6583	12.2687
Anc_6.237	RPL1B	RPL1A	YGL135W	YPL220W	FALSE	1	1	-5.64342	4.44869e-49	strong_rep	13.1006	8.57061	-3.75111	1.52751e-14	strong_rep	11.9471	8.91106	KLLA0B02002g	-4.46878	2.61465e-22	strong_rep	14.2205	10.2674
Anc_2.505	RPL14A	RPL14B	YKL006W	YHL001W	FALSE	0.99	1	-5.038	1.73067e-80	strong_rep	10.8738	6.87286	-3.75182	3.11354e-32	strong_rep	11.8077	8.74665	KLLA0B13409g	-2.61763	0.000920936	strong_rep	8.40171	5.83942
Anc_8.554	RPS9B	RPS9A	YBR189W	YPL081W	FALSE	0.96	0.99	-5.69473	7.26322e-22	strong_rep	13.8132	9.21025	-3.7607	2.96858e-06	strong_rep	10.2176	7.16755	KLLA0E23673g	-6.11769	1.11993e-66	strong_rep	12.02	6.72619
Anc_7.395	RPS8B	RPS8A	YER102W	YBL072C	FALSE	1	1	-5.58502	1.78191e-20	strong_rep	9.47629	5.25151	-3.81127	4.66712e-23	strong_rep	9.23189	6.21473	KLLA0E20461g	-5.52784	3.31851e-11	strong_rep	10.2498	5.75456
Anc_7.306	RPL35B	RPL35A	YDL136W	YDL191W	FALSE	1	1	-3.9735	1.03038e-28	strong_rep	8.62443	5.51109	-3.86337	8.00192e-31	strong_rep	8.4981	5.45925	KLLA0F05247g	-5.37982	3.06659e-84	strong_rep	11.6339	6.9658
Anc_2.188	RPS7A	RPS7B	YOR096W	YNL096C	FALSE	0.87	1	-7.04161	1.46439e-05	strong_rep	7.06372	3.19102	-3.97024	5.18513e-18	strong_rep	8.83283	5.69353	KLLA0C13519g	-5.97546	2.83339e-42	strong_rep	11.116	5.96735
Anc_5.7	YGR283C	YMR310C	YGR283C	YMR310C	FALSE	0.33	0.93	-5.05204	1.69826e-19	strong_rep	6.73771	3.22272	-3.97182	5.31665e-09	strong_rep	6.46514	3.63552	KLLA0F03058g	-3.63058	6.99933e-09	strong_rep	6.58214	3.63908
Anc_5.701	RPL40B	RPL40A	YKR094C	YIL148W	FALSE	1	1	-4.78203	9.03009e-16	strong_rep	9.92433	6.20149	-3.97372	1.09624e-14	strong_rep	12.1939	9.00646	KLLA0A00616g	-2.98646	1.37161e-13	strong_rep	12.8688	10.1926
Anc_5.522	RPL12A	RPL12B	YEL054C	YDR418W	FALSE	1	1	-5.61933	1.05721e-118	strong_rep	12.0466	7.6263	-3.9797	6.55232e-05	strong_rep	11.8283	8.56079	KLLA0A01903g	-5.98652	2.58283e-28	strong_rep	11.997	6.76312
Anc_4.312	IMD4	IMD3	YML056C	YLR432W	FALSE	0.88	1	-4.23205	4.24475e-24	strong_rep	9.01977	5.714	-4.01037	2.73789e-12	strong_rep	8.29324	5.09629	KLLA0B05511g	-3.86549	3.82586e-07	strong_rep	9.32607	6.16186
Anc_4.163	RPS25B	RPS25A	YLR333C	YGR027C	FALSE	0.99	1	-4.19949	7.06229e-10	strong_rep	10.8391	7.4773	-4.03273	2.97967e-11	strong_rep	11.2603	8.02749	KLLA0B06182g	-3.47132	1.33945e-19	strong_rep	14.183	11.138
Anc_3.232	RPL4A	RPL4B	YBR031W	YDR012W	FALSE	0.99	1	-4.58889	5.93815e-12	strong_rep	8.66776	5.2505	-4.17865	2.0885e-16	strong_rep	10.0948	6.74002	KLLA0B07139g	-6.72081	2.17693e-52	strong_rep	10.9307	5.17113
Anc_2.386	RPS16B	RPS16A	YDL083C	YMR143W	FALSE	1	1	-5.45665	5.22198e-05	strong_rep	11.7216	7.30379	-4.19471	8.77228e-54	strong_rep	13.2472	9.83843	KLLA0E21979g	-4.55265	1.18436e-52	strong_rep	14.1433	10.1263
Anc_5.562	RPS17B	RPS17A	YDR447C	YML024W	FALSE	0.99	1	-6.15805	1.08001e-32	strong_rep	11.0573	6.23244	-4.20945	3.12963e-06	strong_rep	8.80395	5.45971	KLLA0B01474g	-5.70293	1.87542e-14	strong_rep	12.9868	8.02712
Anc_6.283	RPL36A	RPL36B	YMR194W	YPL249C-A	FALSE	0.98	1	-4.72109	6.96176e-07	strong_rep	7.72008	4.51399	-4.25036	2.36782e-25	strong_rep	12.8509	9.42077	KLLA0D12540g	-3.93645	6.27146e-17	strong_rep	14.6672	11.2523
Anc_3.312	RPL19B	RPL19A	YBL027W	YBR084C-A	FALSE	1	1	-4.26931	1.3145e-81	strong_rep	11.8054	8.33698	-4.26509	9.99098e-14	strong_rep	11.1687	7.73404	KLLA0E12453g	-5.18386	5.20939e-64	strong_rep	12.4617	7.91547
Anc_2.95	RPL42B	RPL42A	YHR141C	YNL162W	FALSE	1	1	-4.45078	2.05359e-05	strong_rep	11.2674	7.71208	-4.30656	8.07693e-09	strong_rep	11.8797	8.40968	KLLA0D07832g	-6.12038	2.4307e-56	strong_rep	13.4229	8.02835
Anc_4.84	RPL24A	RPL24B	YGL031C	YGR148C	FALSE	0.96	1	-5.68131	1.66504e-13	strong_rep	12.1631	7.6624	-4.33225	6.5271e-17	strong_rep	11.0536	7.59372	KLLA0E10869g	-6.07007	2.2065e-21	strong_rep	13.1404	7.95472
Anc_1.146	RPS14B	RPS14A	YJL191W	YCR031C	FALSE	0.97	0.99	-4.50871	7.89809e-19	strong_rep	9.39657	5.83779	-4.33621	6.8937e-23	strong_rep	12.9962	9.4713	KLLA0B07623g	-6.07351	9.96592e-29	strong_rep	13.1873	7.87391
Anc_3.416	RPL11B	RPL11A	YGR085C	YPR102C	FALSE	0.99	1	-5.16441	4.41644e-47	strong_rep	10.9189	6.81115	-4.37977	4.05461e-08	strong_rep	10.2552	6.78874	KLLA0F08261g	-5.43612	2.10226e-09	strong_rep	8.57457	4.22267
Anc_8.789	RPL20A	RPL20B	YMR242C	YOR312C	FALSE	1	1	-5.5782	1.41402e-05	strong_rep	8.7439	4.77615	-4.39246	4.06561e-05	strong_rep	8.67297	5.32579
Anc_4.325	RPS1B	RPS1A	YML063W	YLR441C	FALSE	0.96	1	-5.3863	4.24914e-13	strong_rep	12.2777	7.98182	-4.39472	1.4522e-13	strong_rep	11.2637	7.79103	KLLA0B05060g	-4.63238	2.1594e-74	strong_rep	13.8948	9.82703
Anc_8.760	RPS10A	RPS10B	YOR293W	YMR230W	FALSE	0.97	1	-4.63449	8.16393e-24	strong_rep	10.1522	6.51325	-4.40173	5.06839e-155	strong_rep	11.258	7.72373	KLLA0B08173g	-6.16346	2.67875e-70	strong_rep	10.9754	5.70353
Anc_1.62	RPL37A	RPL37B	YLR185W	YDR500C	FALSE	0.93	1	-5.01697	2.7639e-07	strong_rep	11.4404	7.36521	-4.403	0.000301895	strong_rep	5.53576	3.03857	KLLA0C01870g	-4.25299	8.53295e-21	strong_rep	13.3112	9.50841
Anc_5.597	RPL27A	RPL27B	YHR010W	YDR471W	FALSE	0.99	1	-5.5264	4.42644e-14	strong_rep	7.3782	3.58611	-4.4265	4.29539e-06	strong_rep	9.50437	5.91309	KLLA0E03455g	-5.18914	8.24618e-41	strong_rep	12.7066	8.07921
Anc_7.466	RPL43A	RPL43B	YPR043W	YJR094W-A	FALSE	1	1	-6.17665	8.76418e-06	strong_rep	8.78011	4.871	-4.47168	3.01901e-09	strong_rep	12.4281	8.81455	KLLA0E05941g	-3.06864	1.37013e-07	strong_rep	14.0108	11.2579
Anc_4.245	RPS29A	RPS29B	YLR388W	YDL061C	FALSE	0.91	1	-5.84527	3.70138e-15	strong_rep	11.4332	6.79433	-4.47838	1.05531e-07	strong_rep	10.4738	6.85142	KLLA0E05127g	-4.5727	1.03344e-17	strong_rep	10.9431	7.08198
Anc_1.213	RPS21B	RPS21A	YJL136C	YKR057W	FALSE	0.98	1	-4.93228	2.42072e-23	strong_rep	9.36121	5.56592	-4.4953	1.1382e-47	strong_rep	10.7974	7.19155	KLLA0A05700g	-5.95082	2.23861e-41	strong_rep	12.1467	6.98594
Anc_6.206	RPL7A	RPL7B	YGL076C	YPL198W	FALSE	0.97	1	-5.25694	7.73463e-20	strong_rep	12.5591	8.34933	-4.51743	9.5548e-50	strong_rep	10.1037	6.51418	KLLA0D03410g	-5.07137	2.20978e-55	strong_rep	11.7014	7.24402
Anc_7.237	RPL34B	RPL34A	YIL052C	YER056C-A	FALSE	0.98	1	-4.92707	7.85716e-68	strong_rep	12.3014	8.3121	-4.53281	1.6351e-10	strong_rep	10.4365	6.80288	KLLA0C08371g	-5.01384	1.28594e-69	strong_rep	13.0608	8.66577
Anc_7.417	RPL23A	RPL23B	YBL087C	YER117W	FALSE	1	1	-5.93054	5.88458e-07	strong_rep	11.046	6.70257	-4.55333	0.00051884	strong_rep	10.9265	7.3221	KLLA0E06997g	-4.7369	3.51458e-20	strong_rep	12.827	8.73975
Anc_2.387	RPL13B	RPL13A	YMR142C	YDL082W	FALSE	0.98	1	-4.58771	1.34026e-26	strong_rep	12.251	8.529	-4.58289	1.46989e-09	strong_rep	8.90802	5.36818	KLLA0E22001g	-5.31647	9.00965e-29	strong_rep	12.3889	7.74942
Anc_5.566	RPS18B	RPS18A	YML026C	YDR450W	FALSE	1	1	-5.48545	9.36892e-11	strong_rep	8.81366	4.83245	-4.59488	6.34892e-12	strong_rep	10.9213	7.25023	KLLA0B01562g	-5.74987	1.79808e-15	strong_rep	11.2977	6.46489
Anc_4.176	RPL26B	RPL26A	YGR034W	YLR344W	FALSE	0.99	1	-5.40016	1.30827e-11	strong_rep	10.9912	6.79899	-4.60888	2.57596e-34	strong_rep	11.3082	7.5847	KLLA0B05742g	-5.86301	3.13023e-49	strong_rep	13.2687	8.15821
Anc_8.567	RPS6A	RPS6B	YPL090C	YBR181C	FALSE	1	1	-4.90786	2.19871e-14	strong_rep	9.00831	5.26745	-4.62413	3.46048e-11	strong_rep	10.98	7.29863	KLLA0E24047g	-4.83364	6.86216e-29	strong_rep	10.1753	5.96905
Anc_1.161	RPL17B	RPL17A	YJL177W	YKL180W	FALSE	0.98	1	-5.27593	5.84297e-13	strong_rep	10.9205	6.75676	-4.7002	2.86562e-16	strong_rep	10.3051	6.58651	KLLA0A06336g	-6.08643	3.08442e-27	strong_rep	12.3925	7.00231
Anc_4.341	RPL6A	RPL6B	YML073C	YLR448W	FALSE	0.94	1	-5.35962	2.79928e-23	strong_rep	9.58168	5.65487	-4.78514	4.16455e-39	strong_rep	9.52222	5.80386	KLLA0B04686g	-6.15638	2.35189e-24	strong_rep	11.9789	6.7716
Anc_4.382	RPS4B	RPS4A	YHR203C	YJR145C	FALSE	1	1	-6.09712	5.44059e-09	strong_rep	8.65397	4.47228	-4.93688	1.62506e-14	strong_rep	11.6276	7.64887	KLLA0B03652g	-5.40861	1.14356e-36	strong_rep	12.2137	7.45284
Anc_2.41	SSB1	SSB2	YDL229W	YNL209W	FALSE	0.99	1	-6.63399	3.03231e-11	strong_rep	10.6726	5.6558	-4.98548	8.97794e-27	strong_rep	12.8794	8.85524	KLLA0D19041g	-4.78777	3.27857e-41	strong_rep	12.7198	8.50369
Anc_3.255	RPS11A	RPS11B	YDR025W	YBR048W	FALSE	1	1	-5.35006	4.92298e-08	strong_rep	10.5214	6.35675	-4.99293	2.13065e-11	strong_rep	10.1876	6.24537	KLLA0A10483g	-4.81082	5.64721e-40	strong_rep	12.5741	8.33666
Anc_4.270	RPL31B	RPL31A	YLR406C	YDL075W	FALSE	0.99	1	-5.32246	1.93352e-168	strong_rep	10.9167	6.72039	-5.0262	1.84327e-31	strong_rep	9.29048	5.35147	KLLA0B02937g	-5.18225	1.46023e-55	strong_rep	13.1508	8.54835
Anc_5.116	RPS0A	RPS0B	YGR214W	YLR048W	FALSE	0.94	1	-5.87207	2.09479e-09	strong_rep	8.68599	4.61063	-5.03681	1.04264e-25	strong_rep	10.8807	6.89345	KLLA0E16171g	-6.59947	6.44615e-56	strong_rep	10.9942	5.3584
Anc_2.228	RPL16B	RPL16A	YNL069C	YIL133C	FALSE	0.89	0.99	-5.50239	1.83099e-08	strong_rep	10.3677	6.18304	-5.07661	4.50103e-06	strong_rep	9.57063	5.74789	KLLA0F04675g	-5.94945	2.63876e-34	strong_rep	13.2383	8.03894
Anc_7.187	RPL2B	RPL2A	YIL018W	YFR031C-A	FALSE	1	1	-6.153	0.000305145	strong_rep	9.18998	5.20257	-5.24193	3.37705e-67	strong_rep	12.7395	8.58375	KLLA0D16027g	-5.76764	1.44317e-29	strong_rep	15.3591	10.2167
Anc_3.51	RPS19B	RPS19A	YNL302C	YOL121C	FALSE	0.99	1	-5.63743	8.76418e-06	strong_rep	6.63872	3.1498	-5.25137	0.000591312	strong_rep	3.8637	1.82186	KLLA0A07194g	-7.84674	6.67285e-17	strong_rep	10.1954	4.25244
Anc_4.8	RPL8B	RPL8A	YLL045C	YHL033C	FALSE	0.97	1	-6.22021	4.75742e-31	strong_rep	14.0459	9.00793	-5.46246	6.07169e-24	strong_rep	10.7556	6.47316	KLLA0E00573g	-6.15495	6.10835e-47	strong_rep	13.3296	7.93411
Anc_7.262	RPS24B	RPS24A	YIL069C	YER074W	FALSE	1	1	-5.67924	8.34987e-46	strong_rep	10.6702	6.22133	-5.67028	3.83609e-11	strong_rep	11.2039	6.84031	KLLA0C07755g	-4.69263	7.21886e-18	strong_rep	11.6437	7.56128
