# Supplementary material for: Paralogs in the PKA Regulon Traveled Different Evolutionary Routes to Divergent Expression in Budding Yeast
Source: Front Fungal Biol. 2021 Apr 27;2:642336. doi: 10.3389/ffunb.2021.642336 (PMC10512328; doi:10.3389/ffunb.2021.642336)
Supplement: Supplementary file 3 [file Data_Sheet_3.zip › S6_strains.xlsx]

## Sheet: S6_strains
	Label	Description	Background	Plasmids used	Genotype	Transformation Protocol
S. Cerevisiae	yHES365	WT	W303 MATa leu2, his3, trp1, ura3, can1, ade2::ADE2	-		-
	yNH1 (yBMH33)	PKA-AS	W303 MATa leu2, his3, trip1, ura3, can1, ADE+ GAL+ psi+	-	TPK1M164G, TPK2M147G and TPK3M165G (PKA-AS) Ref: Hao and O'shea, 2011	-
	yNH3 (yBMH35)	PKA-AS	W303 MATa leu2, his3, trip1, ura3, can1, ADE+ GAL+ psi+	-	PKA-AS Nhp6a-iRFP (Kan) Ref: Hao and O'shea, 2011	-
	yEW051	WT Msn2 Nuc Loc	yHES365	EW003, BMH049	SC.Msn2(C649S)-mCherry(TRP), KL.Msn2(C523S)-YFP (LEU)	LioAC 1
	yEW052	PKA-AS Msn2 Nuc loc	yNH3	EW003, BMH049	SC.Msn2(C649S)-mCherry(TRP), KL.Msn2(C523S)-YFP (LEU), PKA-AS, Nhp6a-iRFP (Kan)	LioAC 1
	yBMH168	WT ΔMsn2/4	yHES365	Cas9-sGRNA Expression Vector: pWS158 Donor DNA: Msn2: BMH137 (amplified with pBMH305/306) Msn4: BMH138 (amplified with pBMH307,308) Guide Plasmid: Msn2: BMH125 Msn4: BMH127	URA- delta Msn2 (250bp upstream of ATG to stop codon) delta Msn4 (250bp upstream of ATG to stop codon)	LioAC 2
	yBMH170	PKA-AS ΔMsn2/4	yNH1	as in yBMH168	URA- PKA-AS delta Msn2 (250bp upstream of ATG to stop codon) delta Msn4 (250bp upstream of ATG to stop codon)	LioAC 2
	Label	Description	Background	Plasmids used	Notes	Transformation Protocol
K. lactis	yLB13a	WT	MATa hm1alpha::URA3 hmra::TRP1 nej1::LEU2 trp1 leu2 metA1 uraA1	-	Ref: (Booth et. al. 2010)	5FOA
	yBMH054	WT (-URA)	yLB13a	-	URA-	5FOA
	yBMH132	PKA-AS	yBMH054	KL.TPK2: Donor DNA: Amplified from pDON002 dCas9/sgRNA vector: ASP018. KL.TPK1/3: Donor DNA: Amplified from pDON006 dCas9/sgRNA vector: ASP 024.	URA- KL.TPK2(M222G), KL.TPK1/3(M147G) (PKA-AS)	LioAC 3, 5-FOA
	yBMH055	WT KL.Msn2 Nuc Loc	yLB13a	BMH035	URA- pKL.RPS25a-KL.Msn2(C623S)-mCherry (HGH) :: TRP1 locus	Electroporation, 5-FOA
	yBMH078	PKA-AS KL.Msn2 Nuc Loc	yBMH055	BMH035, BMH059 KL.TPK2: Donor DNA: Amplified from pDON001 dCas9/sGRNA vector: ASP017. KL.TPK1/3: Donor DNA: Amplified from pDON006 dCas9/sgRNA vector: ASP 024	URA- PKA-AS pKL.RPS25a-KL.Msn2(C623S)-mCherry (HGH) :: TRP1 locus pKL.RPS25a-SC.Msn2(C649S)-YFP(NAT) :: LEU2 locus	LioAC 2, 5-FOA
	yBMH201	PKA-AS ΔMsn2	yBMH132	yBMH132 with additional deletion: Cas9-sgRNA Expression Vector: BMH120 Donor DNA: BMH140 Amplified with pBMH364, pBMH365 sgRNA Entry Vector: Guide plasmid: pBMH132	URA- PKA-AS Delta KL.Msn2 (250bp upstream of ATG to stop codon)	LioAC 2, 5-FOA
