# Supplementary material for: Paralogs in the PKA Regulon Traveled Different Evolutionary Routes to Divergent Expression in Budding Yeast
Source: Front Fungal Biol. 2021 Apr 27;2:642336. doi: 10.3389/ffunb.2021.642336 (PMC10512328; doi:10.3389/ffunb.2021.642336)
Supplement: Supplementary file 3 [file Data_Sheet_3.zip › S7_plasmids.xlsx]

## Sheet: S7_plasmids
Name (Alias)	Bacterial Marker	Target Yeast Species	Backbone (Target::Marker)	Description	Addgene ID [Ref]
EW003	Amp	S. Cerevisiae	pNH604 (TRP1::TRP)	pSC.ADH1-SC.Msn2(C649S)-mCherry	140509
BMH049	Amp	S. Cerevisiae	pNH605 (LEU2::LEU)	pSC.ADH1-KL.Msn2(C623S)-Venus	140510
WS158 (BMH136)	Kan	S. Cerevisiae	2µ Plasmid (URA)	Cas9-sgRNA expression vector	90517 [Shaw]
WS082 (BMH135)	Amp	-	-	sgRNA guide entry vector	90516 [Shaw]
BMH125	Amp	-	WS082	sgRNA guide : SC.Msn2 (GCTACTGTTATTATGTGACG)	140511
BMH127	Amp	-	WS082	sgRNA guide : SC.Msn4 (AAGGTACTGCCACTACTGAG)	140512
BMH137	Amp	-	YTK095 [Addgene 65202]	ΔSC.Msn2 Donor Plasmid	140513
BMH138	Amp	-	YTK095 [Addgene 65202]	ΔSC.Msn4 Donor Plasmid	140514
ASP017	Amp	K. Lactis (budding yeast)	Pan-ARS plasmid (URA)	Cas9-sgRNA vector: KL.Tpk2 (KLLA0D03190g) Guide A (CTGCATAAAACTTAGCCACA)	140515
DON001	Amp	-	pUCGA 1.0	KL.Tpk2(M139G) Donor Plasmid A Heterology Block: PVAKFYA(160-166) CCT GTG GCT AAG TTT TAT GCA -> CCA GTT GCC AAA TTC TAC GCT	140516
ASP018	Amp	K. Lactis (budding yeast)	Pan-ARS plasmid (URA)	Cas9-sgRNA vector: KL.Tpk2 Guide B (TGAAAGACGGATGTTAAAGC)	140517
DON002	Amp	-	pUCGA 1.0	KL.Tpk2(M139G) Donor Plasmid B Heterology Block: DERRMLKL(109-116) GAT GAA AGA CGG ATG TTA AAG CTG -> GAC GAG AGG AGA ATG CTA AAA TTG	140518
ASP024	Amp	K. Lactis (budding yeast)	Pan-ARS plasmid (URA)	Cas9-sgRNA vector: KL.Tpk3 (KLLA0B07205g) (CCTTTCATAATTAGAATGTG)	140519
DON006	Amp	-	pUCGA 1.0	KL.Tpk3(M222G) Donor Plasmid Heterology Block: PFIIR(203-207) CCT TTC ATA ATT AGA -> CCA TTT ATC ATA AGG	140520
BMH035	Amp	K.Lactis	TS36 TRP1::HGH	pKL.RPS25a-KL.Msn2(C623S)-mCherry	140521
BMH059	Amp	K.lactis	TS121 LEU2::NAT	pKL.RPS25a-SC.Msn2(C649S)-Venus	140522
BMH120	Amp	K. Lactis (budding yeast)	Pan-ARS(URA) / WS158	Cas9-sgRNA expression vector Contains GFP for dropout selection	140523
BMH119	Amp	-	WS082	sgRNA guide entry vector Contains GFP for dropout selection	140524
BMH132	Amp	-	BMH119	sgRNA guide : KL.Msn2 (KLLA0F26961g) (AATCGACGGAATACCATACG)	140525
BMH140	Amp	-	YTK095	ΔKL.Msn2 Donor Plasmid	140526
